# Supplementary material for: Fusobacterium nucleatum promotes colorectal cancer through neogenesis of tumor stem cells
Source: J Clin Invest. 2025 Feb 3;135(3):e181595. doi: 10.1172/JCI181595 (PMC11785920; doi:10.1172/JCI181595)
Supplement: Supplemental table 1 [file jci-135-181595-s186.xlsx]

## Sheet: Transcriptome and Metagenome
Table 1. Clinical characteristics of enrolled participants (n = 62).
	CRC
All participants, n	62
Age (Mean ± SD)	53 ± 13
Gender
Female	27 (44%)
Male	35 (56%)
BMI (Mean ± SD)	24.3 ± 3.8
Location
Left Hemicolon	35 (56%)
Rectum	2 (3.2%)
Right Hemicolon	25 (40%)
CA199
<27 U/ml	50 (82%)
>27 U/ml	11 (18%)
NA	1
CEA
<5.2 ng/ml	41 (66%)
>5.2 ng/ml	21 (34%)
Differentiation
Poor	21 (34%)
Well-Moderate	41 (66%)
Nerve Invasion
Negative	39 (63%)
Positive	23 (37%)
Vascular Invasion
Negative	35 (56%)
Positive	27 (44%)
BRAF/KRAS/NRAS Mutation
Negative	33 (53%)
Positive	29 (47%)
Stage
0 / I	4 (6.5%)
II	24 (39%)
III	22 (35%)
IV	12 (19%)

## Sheet: Single-cell sequencing
Table 2. Clinical characteristics of enrolled participants (n = 6).
Number	Gender	Age	Stage	Differentiation	VascularInvasion	NerveInvasion
1	Female	40	II	Poor	Negative	Positive
2	Female	34	III	Well-Moderate	Negative	Negative
3	Female	43	II	Well-Moderate	Negative	Negative
4	Male	72	III	Well-Moderate	Negative	Positive
5	Male	80	III	Well-Moderate	Positive	Positive
6	Male	96	III	Well-Moderate	Negative	Negative
