# Supplementary material for: Fusobacterium nucleatum promotes colorectal cancer through neogenesis of tumor stem cells
Source: J Clin Invest. 2025 Feb 3;135(3):e181595. doi: 10.1172/JCI181595 (PMC11785920; doi:10.1172/JCI181595)
Supplement: Supplemental table 3 [file jci-135-181595-s188.xlsx]

## Sheet: Mouse - Total_subtype_marker
total_subtype_markers
	p_val	avg_log2FC	pct.1	pct.2	p_val_adj	cluster	gene
Igkc	0	9.25878	0.978	0.362	0	Plasma	Igkc
Igha	0	8.69718	0.891	0.251	0	Plasma	Igha
Jchain	0	8.19816	0.892	0.088	0	Plasma	Jchain
Iglc1	0	7.27569	0.661	0.072	0	Plasma	Iglc1
Iglv1	0	5.56039	0.815	0.01	0	Plasma	Iglv1
Iglc2	0	5.1795	0.73	0.017	0	Plasma	Iglc2
Iglc3	0	4.91884	0.721	0.018	0	Plasma	Iglc3
Ighg2b	0	4.07688	0.21	0.011	0	Plasma	Ighg2b
Txndc5	0	3.0341	0.838	0.3	0	Plasma	Txndc5
Mzb1	0	2.83935	0.371	0.005	0	Plasma	Mzb1
Gm30211	0	2.68689	0.527	0.008	0	Plasma	Gm30211
Cd79a	0	2.25239	0.851	0.024	0	Plasma	Cd79a
Igkv1-117	0	2.13787	0.14	0.001	0	Plasma	Igkv1-117
Ly6d	0	2.06039	0.807	0.186	0	Plasma	Ly6d
Mef2c	0	1.82567	0.791	0.069	0	Plasma	Mef2c
Fam214a	0	1.81238	0.704	0.134	0	Plasma	Fam214a
Edem1	0	1.79764	0.777	0.27	0	Plasma	Edem1
Ccr10	0	1.73471	0.62	0.002	0	Plasma	Ccr10
Edem2	0	1.70658	0.752	0.2	0	Plasma	Edem2
Bst2	0	1.65492	0.771	0.225	0	Plasma	Bst2
Cd74	0	1.61691	0.972	0.355	0	Plasma	Cd74
Glipr1	0	1.6087	0.74	0.166	0	Plasma	Glipr1
Vpreb3	0	1.58114	0.636	0.011	0	Plasma	Vpreb3
Iglv3	0	1.55875	0.574	0.001	0	Plasma	Iglv3
Pou2af1	0	1.55355	0.666	0.01	0	Plasma	Pou2af1
Derl3	0	1.54561	0.641	0.008	0	Plasma	Derl3
Eaf2	0	1.50203	0.644	0.045	0	Plasma	Eaf2
Ly6c2	0	1.48189	0.584	0.112	0	Plasma	Ly6c2
Cd79b	0	1.41328	0.723	0.026	0	Plasma	Cd79b
Fkbp11	0	1.4075	0.587	0.111	0	Plasma	Fkbp11
Tent5c	0	1.37339	0.715	0.195	0	Plasma	Tent5c
Spcs3	0	1.27415	0.728	0.214	0	Plasma	Spcs3
Slamf7	0	1.26577	0.66	0.028	0	Plasma	Slamf7
Prg2	0	1.23651	0.488	0.001	0	Plasma	Prg2
Cacna1s	0	1.18079	0.534	0.007	0	Plasma	Cacna1s
Tnfrsf17	0	1.13364	0.526	0.001	0	Plasma	Tnfrsf17
Lax1	0	1.07076	0.604	0.017	0	Plasma	Lax1
Ebf1	0	1.05966	0.33	0.035	0	Plasma	Ebf1
Tram2	0	1.01084	0.59	0.046	0	Plasma	Tram2
Irf4	0	1.0015	0.496	0.025	0	Plasma	Irf4
Creld2	5.48236778426093e-297	1.57334	0.663	0.189	3.08586035472695e-292	Plasma	Creld2
Xbp1	1.58193199927241e-294	2.40127	0.855	0.442	8.9042206443046e-290	Plasma	Xbp1
Dennd5b	4.35942218263435e-293	1.15065	0.622	0.152	2.4537879639394e-288	Plasma	Dennd5b
Sec11c	4.22960064315174e-291	2.37546	0.902	0.555	2.38071531401082e-286	Plasma	Sec11c
Ssr4	1.11837891288836e-271	2.39347	0.904	0.601	6.2950193869747e-267	Plasma	Ssr4
Trp53inp1	1.01801714376428e-260	2.0561	0.755	0.29	5.73011309710601e-256	Plasma	Trp53inp1
Rexo2	3.65013563696122e-255	1.61689	0.766	0.32	2.05455184597636e-250	Plasma	Rexo2
Prdx4	7.6992013910621e-252	1.66656	0.73	0.275	4.33364948698712e-247	Plasma	Prdx4
Krtcap2	3.56247785569828e-250	1.65521	0.858	0.435	2.00521191063689e-245	Plasma	Krtcap2
Fkbp2	5.09429860178843e-246	1.89095	0.797	0.401	2.86742785398866e-241	Plasma	Fkbp2
Pdia4	1.16272610276925e-238	1.68168	0.785	0.341	6.54463641465725e-234	Plasma	Pdia4
Lman1	6.6475830013471e-232	1.52576	0.743	0.306	3.74172504396824e-227	Plasma	Lman1
Sdf2l1	8.38273867349045e-231	1.43524	0.67	0.231	4.71839211714757e-226	Plasma	Sdf2l1
Spcs2	3.30718587131673e-213	1.4888	0.858	0.509	1.86151571138805e-208	Plasma	Spcs2
Serp1	1.20712551514295e-204	1.38262	0.854	0.484	6.7945473870851e-200	Plasma	Serp1
Herpud1	1.05905615966562e-191	1.60378	0.766	0.36	5.96110940590989e-187	Plasma	Herpud1
Hsp90b1	2.82069026518842e-183	2.16407	0.914	0.637	1.58768192956661e-178	Plasma	Hsp90b1
Spcs1	6.32158303466839e-171	1.20032	0.793	0.436	3.5582294427238e-166	Plasma	Spcs1
Txndc11	1.31574791818841e-167	1.09024	0.635	0.242	7.40595030710713e-163	Plasma	Txndc11
B2m	1.12936431421125e-165	1.21938	0.931	0.673	6.35685291540085e-161	Plasma	B2m
Dnajc3	4.17533938274427e-151	1.25397	0.768	0.431	2.35017327836527e-146	Plasma	Dnajc3
H13	6.23367555350921e-148	1.06476	0.809	0.462	3.50874895880373e-143	Plasma	H13
Manf	3.8145589014444e-147	1.53258	0.841	0.503	2.14710076885601e-142	Plasma	Manf
Tmem176a	3.73690624654602e-144	1.48083	0.774	0.434	2.10339241899336e-139	Plasma	Tmem176a
Cd52	3.12209383277412e-135	1.74456	0.892	0.457	1.75733295565357e-130	Plasma	Cd52
Slpi	2.16954174040744e-133	1.56246	0.772	0.37	1.22116995942313e-128	Plasma	Slpi
Tmem176b	1.46504752388305e-126	1.21325	0.804	0.463	8.24631299768053e-122	Plasma	Tmem176b
Pdia6	7.49251756070121e-110	1.12877	0.784	0.455	4.21731335939189e-105	Plasma	Pdia6
Ighm	8.40205714806098e-69	2.4433	0.2	0.053	4.72926590692909e-64	Plasma	Ighm
Ebf11	0	4.47277	0.945	0.022	0	B	Ebf1
Cd79a1	0	4.37845	0.933	0.014	0	B	Cd79a
Bank1	0	3.94095	0.788	0.007	0	B	Bank1
Cd741	0	3.73524	0.991	0.347	0	B	Cd74
Ighm1	0	3.7279	0.758	0.042	0	B	Ighm
H2-Aa	0	3.52124	0.958	0.126	0	B	H2-Aa
Mef2c1	0	3.49759	0.867	0.059	0	B	Mef2c
Cd79b1	0	3.3959	0.786	0.017	0	B	Cd79b
H2-Eb1	0	3.29973	0.948	0.123	0	B	H2-Eb1
H2-Ab1	0	3.06262	0.952	0.164	0	B	H2-Ab1
Ms4a1	0	3.02028	0.715	0.007	0	B	Ms4a1
Bach2	0	2.79394	0.58	0.173	0	B	Bach2
Aff3	0	2.67169	0.439	0.032	0	B	Aff3
Cd37	0	2.66675	0.785	0.143	0	B	Cd37
Ighd	0	2.61746	0.55	0.003	0	B	Ighd
Ly6d1	0	2.61682	0.776	0.179	0	B	Ly6d
Pax5	0	2.47229	0.576	0.002	0	B	Pax5
Igkc1	0	2.40798	0.955	0.355	0	B	Igkc
Man1a	0	2.39537	0.595	0.249	0	B	Man1a
Fcmr	0	2.35051	0.531	0.003	0	B	Fcmr
Cd83	0	2.34023	0.586	0.073	0	B	Cd83
Gm31243	0	2.31958	0.521	0.003	0	B	Gm31243
Iglc21	0	2.3126	0.553	0.012	0	B	Iglc2
H2-Ob	0	2.26315	0.583	0.009	0	B	H2-Ob
H2-DMb2	0	2.25908	0.59	0.014	0	B	H2-DMb2
BE692007	0	2.24281	0.507	0.017	0	B	BE692007
Vpreb31	0	2.21151	0.497	0.006	0	B	Vpreb3
Pou2f2	0	2.18445	0.59	0.069	0	B	Pou2f2
Iglc31	0	2.17192	0.57	0.012	0	B	Iglc3
Ikzf3	0	2.10584	0.532	0.047	0	B	Ikzf3
Gimap6	0	2.03836	0.592	0.06	0	B	Gimap6
Satb1	0	2.02884	0.456	0.076	0	B	Satb1
Ly86	0	2.01129	0.557	0.054	0	B	Ly86
Ptprcap	0	1.95848	0.595	0.065	0	B	Ptprcap
Rps27	0	1.93927	0.975	0.868	0	B	Rps27
Ppp1r16b	0	1.92414	0.457	0.089	0	B	Ppp1r16b
H2-DMa	0	1.92386	0.586	0.099	0	B	H2-DMa
Gm8369	0	1.87497	0.441	0.024	0	B	Gm8369
Stap1	0	1.82418	0.496	0.086	0	B	Stap1
Gpr183	0	1.8085	0.427	0.077	0	B	Gpr183
Ralgps2	0	1.8063	0.659	0.4	0	B	Ralgps2
Ltb	0	1.80064	0.631	0.148	0	B	Ltb
Arhgap15	0	1.79041	0.625	0.222	0	B	Arhgap15
Cr2	0	1.79009	0.355	0.003	0	B	Cr2
Ets1	0	1.77076	0.633	0.176	0	B	Ets1
Foxp1	0	1.76243	0.803	0.604	0	B	Foxp1
Blk	0	1.75551	0.375	0.011	0	B	Blk
Btla	0	1.75068	0.349	0.014	0	B	Btla
H2-Oa	0	1.74023	0.427	0.013	0	B	H2-Oa
Pou2af11	0	1.72443	0.39	0.007	0	B	Pou2af1
Pold4	0	1.69142	0.557	0.296	0	B	Pold4
Ciita	0	1.67827	0.408	0.031	0	B	Ciita
Rps24	0	1.65868	0.987	0.907	0	B	Rps24
Rasgrp3	0	1.65867	0.39	0.015	0	B	Rasgrp3
Napsa	0	1.64857	0.545	0.1	0	B	Napsa
Fcrla	0	1.63182	0.409	0.016	0	B	Fcrla
March1	0	1.61252	0.387	0.069	0	B	March1
Inpp5d	0	1.61217	0.542	0.216	0	B	Inpp5d
Cd180	0	1.6098	0.35	0.019	0	B	Cd180
Wdfy4	0	1.60236	0.399	0.065	0	B	Wdfy4
Gm302111	0	1.60066	0.301	0.005	0	B	Gm30211
Cd69	0	1.59842	0.457	0.083	0	B	Cd69
Siglecg	0	1.5804	0.379	0.008	0	B	Siglecg
Hvcn1	0	1.57722	0.402	0.036	0	B	Hvcn1
Stk17b	0	1.56366	0.764	0.407	0	B	Stk17b
Tnfrsf13c	0	1.56244	0.356	0.004	0	B	Tnfrsf13c
Sp100	0	1.55795	0.543	0.186	0	B	Sp100
Irf8	0	1.55231	0.503	0.193	0	B	Irf8
Ikzf1	0	1.55011	0.443	0.12	0	B	Ikzf1
Mndal	0	1.53839	0.419	0.082	0	B	Mndal
Gimap1	0	1.53202	0.456	0.064	0	B	Gimap1
H2-Eb2	0	1.51659	0.378	0.004	0	B	H2-Eb2
Cd72	0	1.47804	0.363	0.032	0	B	Cd72
Bin1	0	1.47122	0.421	0.11	0	B	Bin1
Kcnq5	0	1.46445	0.223	0.045	0	B	Kcnq5
Rpl21	0	1.46273	0.96	0.806	0	B	Rpl21
Cd22	0	1.45824	0.341	0.007	0	B	Cd22
Rhoh	0	1.44663	0.45	0.112	0	B	Rhoh
Prkcb	0	1.44333	0.49	0.177	0	B	Prkcb
Rpl18a	0	1.43618	0.981	0.879	0	B	Rpl18a
Ccr7	0	1.41018	0.293	0.021	0	B	Ccr7
Rps29	0	1.40898	0.986	0.919	0	B	Rps29
Fcer2a	0	1.40446	0.274	0.004	0	B	Fcer2a
Cd19	0	1.38863	0.336	0.002	0	B	Cd19
Cd521	0	1.38138	0.922	0.451	0	B	Cd52
Rps20	0	1.3696	0.985	0.867	0	B	Rps20
Dock10	0	1.36534	0.538	0.159	0	B	Dock10
Ero1lb	0	1.34436	0.295	0.052	0	B	Ero1lb
Rpl12	0	1.33759	0.965	0.791	0	B	Rpl12
Fcrl1	0	1.33405	0.293	0.01	0	B	Fcrl1
Rps21	0	1.33188	0.975	0.865	0	B	Rps21
Dock2	0	1.32671	0.585	0.255	0	B	Dock2
Fau	0	1.3192	0.979	0.935	0	B	Fau
Arhgdib	0	1.31898	0.746	0.341	0	B	Arhgdib
Ptp4a3	0	1.3185	0.418	0.158	0	B	Ptp4a3
Ccr6	0	1.31254	0.271	0.013	0	B	Ccr6
Cxcr5	0	1.31084	0.306	0.032	0	B	Cxcr5
Mbnl1	0	1.3035	0.72	0.509	0	B	Mbnl1
Ifi203	0	1.29873	0.362	0.082	0	B	Ifi203
Gm15987	0	1.28526	0.239	0.036	0	B	Gm15987
Tmem163	0	1.26773	0.194	0.015	0	B	Tmem163
Pecam1	0	1.26239	0.327	0.065	0	B	Pecam1
Arhgap45	0	1.25979	0.468	0.151	0	B	Arhgap45
Lrrk2	0	1.2557	0.293	0.079	0	B	Lrrk2
Rpl37a	0	1.25418	0.977	0.897	0	B	Rpl37a
Ifi209	0	1.24161	0.306	0.043	0	B	Ifi209
Gpr171	0	1.23548	0.295	0.051	0	B	Gpr171
S1pr1	0	1.23491	0.267	0.044	0	B	S1pr1
Slc9a7	0	1.23281	0.205	0.024	0	B	Slc9a7
Coro1a	0	1.23273	0.752	0.348	0	B	Coro1a
Rpl9	0	1.22653	0.945	0.826	0	B	Rpl9
Iglc11	0	1.22441	0.304	0.071	0	B	Iglc1
Rpl8	0	1.22002	0.971	0.841	0	B	Rpl8
Itga4	0	1.21868	0.387	0.11	0	B	Itga4
Rpl39	0	1.21235	0.967	0.846	0	B	Rpl39
P2ry10	0	1.20097	0.276	0.051	0	B	P2ry10
Rps18	0	1.18573	0.966	0.812	0	B	Rps18
Rps15a	0	1.18502	0.965	0.83	0	B	Rps15a
Cybb	0	1.18408	0.485	0.131	0	B	Cybb
Rps5	0	1.1814	0.97	0.833	0	B	Rps5
Rps3a1	0	1.17823	0.969	0.849	0	B	Rps3a1
Rps16	0	1.17696	0.976	0.887	0	B	Rps16
St6gal1	0	1.17557	0.26	0.06	0	B	St6gal1
Rps4x	0	1.17496	0.96	0.815	0	B	Rps4x
Sh3bp5	0	1.16832	0.316	0.072	0	B	Sh3bp5
Gm26740	0	1.15403	0.522	0.201	0	B	Gm26740
Slamf6	0	1.15291	0.296	0.028	0	B	Slamf6
Gimap4	0	1.14606	0.343	0.055	0	B	Gimap4
St8sia4	0	1.13989	0.336	0.088	0	B	St8sia4
9930111J21Rik2	0	1.13247	0.297	0.072	0	B	9930111J21Rik2
Rps19	0	1.1295	0.963	0.817	0	B	Rps19
Rcsd1	0	1.11329	0.326	0.076	0	B	Rcsd1
Chst3	0	1.11245	0.23	0.005	0	B	Chst3
Rpl38	0	1.11029	0.96	0.843	0	B	Rpl38
Rpl13	0	1.10762	0.982	0.89	0	B	Rpl13
Rps13	0	1.10721	0.971	0.86	0	B	Rps13
Il2rg	0	1.10564	0.388	0.117	0	B	Il2rg
Btk	0	1.103	0.29	0.057	0	B	Btk
Rpl19	0	1.09362	0.973	0.865	0	B	Rpl19
Rps3	0	1.08854	0.953	0.83	0	B	Rps3
Rpl35	0	1.08528	0.905	0.75	0	B	Rpl35
Rpl23	0	1.08389	0.982	0.914	0	B	Rpl23
Rps7	0	1.0834	0.95	0.802	0	B	Rps7
Rpsa	0	1.07908	0.979	0.837	0	B	Rpsa
Gm8995	0	1.07617	0.246	0.055	0	B	Gm8995
Irf41	0	1.07006	0.213	0.024	0	B	Irf4
Rpl17	0	1.05076	0.953	0.842	0	B	Rpl17
Trim7	0	1.04047	0.236	0.03	0	B	Trim7
Rpl36a	0	1.03367	0.885	0.705	0	B	Rpl36a
Rpl32	0	1.0309	0.982	0.867	0	B	Rpl32
Ptprc	0	1.0235	0.789	0.365	0	B	Ptprc
Rps11	0	1.0125	0.966	0.862	0	B	Rps11
Rps28	0	1.01102	0.963	0.838	0	B	Rps28
Rpl35a	0	1.01052	0.966	0.85	0	B	Rpl35a
Rpl22	0	1.00908	0.914	0.76	0	B	Rpl22
Cmah	0	1.00073	0.291	0.073	0	B	Cmah
Fli1	2.39556562335806e-304	1.40824	0.405	0.143	1.34839202241955e-299	B	Fli1
Sipa1	7.80668588474318e-303	1.07138	0.328	0.102	4.39414928394539e-298	B	Sipa1
Unc93b1	2.68540802532261e-297	1.31201	0.475	0.211	1.51153561521334e-292	B	Unc93b1
Ripor2	3.34100211199533e-297	1.29179	0.497	0.198	1.88054985877881e-292	B	Ripor2
Shisa5	2.15114154816052e-288	1.43224	0.653	0.435	1.21081304321311e-283	B	Shisa5
Pkig	1.34183507702383e-280	1.53473	0.506	0.272	7.55278709804405e-276	B	Pkig
Bcl11a	5.16673421586682e-278	1.63027	0.454	0.214	2.90819968808496e-273	B	Bcl11a
Stat4	2.66718802085718e-270	1.13926	0.35	0.115	1.50128012129988e-265	B	Stat4
Lbh	3.75534276817305e-266	1.09846	0.317	0.105	2.11376978392157e-261	B	Lbh
Ptpn18	9.13989701046997e-263	1.27841	0.616	0.387	5.14457383028323e-258	B	Ptpn18
Ifi30	2.06388268548479e-262	1.20804	0.542	0.28	1.16169764717883e-257	B	Ifi30
A630001G21Rik	5.1689794636988e-262	1.05584	0.267	0.078	2.90946347073215e-257	B	A630001G21Rik
Cd86	1.33522121182445e-260	1.17012	0.312	0.096	7.51555963499628e-256	B	Cd86
Snx30	1.98949483089291e-247	1.15896	0.256	0.076	1.11982695546469e-242	B	Snx30
Cytip	2.50877742887963e-245	1.06755	0.562	0.273	1.41211555139348e-240	B	Cytip
Scd1	1.421978379083e-244	1.42518	0.409	0.187	8.00388970234449e-240	B	Scd1
Celf2	1.16144472289869e-232	1.01295	0.531	0.261	6.53742391177984e-228	B	Celf2
Klf2	2.98839872489248e-232	1.36749	0.595	0.353	1.68207999028023e-227	B	Klf2
Psmb8	9.86139676294039e-202	1.08577	0.584	0.389	5.55068439595626e-197	B	Psmb8
Tsc22d3	1.01130406583511e-200	1.18553	0.379	0.169	5.69232719536609e-196	B	Tsc22d3
Dennd4a	3.12222203824323e-200	1.03545	0.618	0.359	1.75740511866597e-195	B	Dennd4a
Swap70	9.64170289097162e-200	1.35785	0.407	0.205	5.4270253062412e-195	B	Swap70
Ppp3cc	1.23577261700546e-196	1.05554	0.243	0.079	6.95579332933863e-192	B	Ppp3cc
Serinc3	1.60669423984635e-191	1.11324	0.642	0.517	9.04359986782314e-187	B	Serinc3
Ankrd44	1.60213249628772e-188	1.15385	0.475	0.249	9.01792318185467e-184	B	Ankrd44
Limd2	2.83568994101867e-182	1.13397	0.457	0.254	1.59612479710118e-177	B	Limd2
Blnk	4.1166571718778e-182	1.32341	0.53	0.354	2.31714282233486e-177	B	Blnk
4930523C07Rik	2.43675871363055e-178	1.24517	0.501	0.312	1.37157837714123e-173	B	4930523C07Rik
Crlf3	6.537944441236e-171	1.12608	0.417	0.222	3.6800127876385e-166	B	Crlf3
Fchsd2	2.50959194112108e-167	1.70193	0.493	0.328	1.41257401589882e-162	B	Fchsd2
Serp11	2.13746653441446e-165	1.16183	0.593	0.484	1.20311578822587e-160	B	Serp1
Ablim1	6.9222588213198e-162	1.17544	0.575	0.426	3.89633182275628e-157	B	Ablim1
Pag1	5.01085129217696e-152	1.24827	0.409	0.219	2.82045786682765e-147	B	Pag1
Rel	1.9055703217033e-149	1.30729	0.562	0.413	1.07258836697714e-144	B	Rel
Syk	9.82235523568285e-148	1.09311	0.53	0.337	5.52870909150881e-143	B	Syk
Txndc16	3.05788432406965e-143	1.0763	0.249	0.101	1.72119134948908e-138	B	Txndc16
Tut4	5.30884008933167e-141	1.11978	0.534	0.397	2.98818682108211e-136	B	Tut4
Arhgap24	1.01336297421998e-139	1.07695	0.286	0.12	5.70391617299198e-135	B	Arhgap24
Plcg2	1.90376249348014e-136	1.12808	0.346	0.18	1.07157079470517e-131	B	Plcg2
Mycbp2	6.8396176789335e-135	1.19983	0.563	0.457	3.8498156029413e-130	B	Mycbp2
Arhgef1	1.64745920896218e-132	1.16381	0.451	0.298	9.2730536494854e-128	B	Arhgef1
Camk2d	6.00063995888764e-132	1.17786	0.568	0.45	3.37758021365909e-127	B	Camk2d
Apobec3	5.356327227946e-130	1.04322	0.562	0.454	3.01491590679397e-125	B	Apobec3
Cd55	4.90827384062356e-127	1.14231	0.363	0.2	2.76272009667178e-122	B	Cd55
Akt3	1.29162586208846e-119	1.16268	0.259	0.116	7.27017448993734e-115	B	Akt3
Ppp3ca	8.96990263677846e-112	1.1987	0.604	0.536	5.04888909716349e-107	B	Ppp3ca
Card11	8.21557543532199e-111	1.03613	0.264	0.126	4.62430094527969e-106	B	Card11
Snx29	2.92006023052532e-110	1.2153	0.327	0.184	1.64361430195579e-105	B	Snx29
Uvrag	3.82181452633634e-110	1.12604	0.439	0.298	2.15118474243894e-105	B	Uvrag
Snx2	1.87398763232188e-100	1.17686	0.422	0.306	1.05481141860501e-95	B	Snx2
Smim14	2.77593590803367e-100	1.00037	0.532	0.452	1.56249104455491e-95	B	Smim14
Foxo1	1.05612639271385e-87	1.11612	0.361	0.237	5.94461862666846e-83	B	Foxo1
Etnk1	1.78285256179981e-86	1.05412	0.399	0.286	1.00351422146026e-81	B	Etnk1
Dmxl1	1.46794015041394e-84	1.29379	0.442	0.353	8.26259472463497e-80	B	Dmxl1
Dennd5b1	2.04609330791614e-83	1.08339	0.271	0.152	1.15168454022676e-78	B	Dennd5b
Rasgef1b	8.63538659197153e-79	1.21953	0.247	0.134	4.86060005102302e-74	B	Rasgef1b
Zfp318	3.21863191333558e-78	1.14942	0.262	0.151	1.8116713450592e-73	B	Zfp318
Bmp2k	2.42132129001972e-75	1.10616	0.371	0.263	1.3628891145134e-70	B	Bmp2k
Prkce	1.34890643198564e-69	1.28555	0.304	0.196	7.59258963371754e-65	B	Prkce
Bcar3	4.22529574366661e-66	1.22914	0.303	0.201	2.37829221523763e-61	B	Bcar3
Slc12a6	3.6212377145666e-64	1.11282	0.399	0.309	2.0382860723981e-59	B	Slc12a6
Setbp1	4.2001108660011e-63	1.01383	0.258	0.151	2.36411640314604e-58	B	Setbp1
Jchain1	1.02021087179224e-60	1.07093	0.183	0.09	5.74246093405696e-56	B	Jchain
Foxn3	1.19159715752617e-60	1.3724	0.504	0.467	6.70714292056756e-56	B	Foxn3
Elmo1	1.37374145045394e-57	1.04325	0.474	0.403	7.7323785021701e-53	B	Elmo1
Ccnd3	8.75357035172188e-57	1.28601	0.439	0.372	4.92712214387369e-52	B	Ccnd3
Igha1	6.08515423829002e-49	1.39164	0.34	0.253	3.4251507661063e-44	B	Igha
Dgkd	2.14755679764169e-44	1.05059	0.385	0.332	1.20879529468858e-39	B	Dgkd
Pde7a	1.09416899309664e-41	1.05374	0.376	0.322	6.15874901144305e-37	B	Pde7a
Immp2l	1.34163288032748e-38	1.48671	0.317	0.254	7.55164899349926e-34	B	Immp2l
Arhgef18	3.9991598697499e-31	1.11592	0.257	0.199	2.25100711588612e-26	B	Arhgef18
Dipk1a	1.71077648731876e-20	1.0129	0.178	0.13	9.6294476141711e-16	B	Dipk1a
Maml2	2.8747277880113e-12	1.02265	0.256	0.227	1.61809803003792e-07	B	Maml2
Ccl5	0	3.98105	0.325	0.034	0	T	Ccl5
Gzma	0	3.79675	0.137	0.017	0	T	Gzma
Cd3g	0	3.3287	0.77	0.013	0	T	Cd3g
Trbc2	0	3.31334	0.766	0.023	0	T	Trbc2
Il17a	0	3.24406	0.238	0.01	0	T	Il17a
Ctla4	0	3.13416	0.596	0.029	0	T	Ctla4
Icos	0	3.09477	0.667	0.011	0	T	Icos
Cd3d	0	3.07913	0.776	0.017	0	T	Cd3d
Emb	0	3.04361	0.85	0.186	0	T	Emb
St6galnac3	0	3.04179	0.523	0.03	0	T	St6galnac3
Skap1	0	2.92704	0.711	0.017	0	T	Skap1
Il7r	0	2.89576	0.682	0.053	0	T	Il7r
Rora	0	2.85247	0.673	0.077	0	T	Rora
Ikzf2	0	2.67192	0.472	0.135	0	T	Ikzf2
Trbc1	0	2.63711	0.493	0.025	0	T	Trbc1
Ets11	0	2.60422	0.814	0.134	0	T	Ets1
Trdc	0	2.59131	0.202	0.01	0	T	Trdc
Camk4	0	2.58644	0.518	0.011	0	T	Camk4
Tnfrsf9	0	2.56659	0.508	0.037	0	T	Tnfrsf9
Odc1	0	2.54786	0.678	0.381	0	T	Odc1
Ltb1	0	2.4811	0.718	0.111	0	T	Ltb
Ptpn22	0	2.47906	0.694	0.038	0	T	Ptpn22
H2-Q7	0	2.4773	0.769	0.156	0	T	H2-Q7
Rgs1	0	2.45434	0.702	0.103	0	T	Rgs1
Lgals1	0	2.4119	0.628	0.164	0	T	Lgals1
Vps37b	0	2.40652	0.723	0.352	0	T	Vps37b
Ctla2a	0	2.40099	0.545	0.059	0	T	Ctla2a
Gzmb	0	2.36935	0.273	0.013	0	T	Gzmb
Cd3e	0	2.34027	0.66	0.01	0	T	Cd3e
AW112010	0	2.30109	0.808	0.37	0	T	AW112010
Grap2	0	2.28175	0.542	0.022	0	T	Grap2
Gimap3	0	2.27838	0.628	0.015	0	T	Gimap3
Itk	0	2.25873	0.627	0.017	0	T	Itk
Ifngr1	0	2.25664	0.824	0.413	0	T	Ifngr1
Dock101	0	2.2249	0.712	0.123	0	T	Dock10
Satb11	0	2.18603	0.564	0.045	0	T	Satb1
Il2rb	0	2.18045	0.603	0.01	0	T	Il2rb
Maf	0	2.16407	0.497	0.057	0	T	Maf
Il18r1	0	2.15876	0.49	0.024	0	T	Il18r1
Tnfrsf4	0	2.14947	0.338	0.015	0	T	Tnfrsf4
H2-K1	0	2.14591	0.961	0.703	0	T	H2-K1
Ms4a4b	0	2.12449	0.419	0.012	0	T	Ms4a4b
Cxcr6	0	2.09618	0.429	0.009	0	T	Cxcr6
Trac	0	2.06931	0.529	0.04	0	T	Trac
Gimap41	0	2.06501	0.534	0.023	0	T	Gimap4
Stat41	0	2.04781	0.649	0.078	0	T	Stat4
Ikzf31	0	2.04723	0.476	0.022	0	T	Ikzf3
Cd247	0	2.02924	0.5	0.011	0	T	Cd247
Ptprcap1	0	2.02819	0.59	0.033	0	T	Ptprcap
Nkg7	0	2.01632	0.289	0.005	0	T	Nkg7
Mbnl11	0	2.00777	0.85	0.486	0	T	Mbnl1
Prkch	0	2.00435	0.537	0.154	0	T	Prkch
Il2ra	0	1.98077	0.357	0.009	0	T	Il2ra
Dock21	0	1.94234	0.751	0.222	0	T	Dock2
AU020206	0	1.93433	0.543	0.135	0	T	AU020206
Cd2	0	1.90035	0.464	0.019	0	T	Cd2
Celf21	0	1.89622	0.754	0.227	0	T	Celf2
Tnfrsf18	0	1.88837	0.452	0.033	0	T	Tnfrsf18
Zeb1	0	1.8836	0.496	0.082	0	T	Zeb1
Gimap11	0	1.86391	0.564	0.031	0	T	Gimap1
Gimap61	0	1.84897	0.53	0.033	0	T	Gimap6
Lat	0	1.84174	0.519	0.022	0	T	Lat
Lck	0	1.84026	0.507	0.028	0	T	Lck
Ramp3	0	1.81322	0.353	0.132	0	T	Ramp3
Ppp1r16b1	0	1.79823	0.574	0.057	0	T	Ppp1r16b
Cd691	0	1.78725	0.488	0.058	0	T	Cd69
Itgb7	0	1.78011	0.541	0.05	0	T	Itgb7
Thy1	0	1.77495	0.464	0.012	0	T	Thy1
Cytip1	0	1.77181	0.773	0.238	0	T	Cytip
Shisa51	0	1.75424	0.75	0.414	0	T	Shisa5
Arhgap151	0	1.74352	0.677	0.194	0	T	Arhgap15
Gpr1831	0	1.73184	0.47	0.053	0	T	Gpr183
B2m1	0	1.72942	0.922	0.655	0	T	B2m
Ptpn181	0	1.72017	0.727	0.364	0	T	Ptpn18
Crem	0	1.7121	0.576	0.277	0	T	Crem
Sept1	0	1.71197	0.584	0.128	0	T	Sept1
Hcst	0	1.68979	0.649	0.149	0	T	Hcst
Traf1	0	1.66906	0.579	0.122	0	T	Traf1
Fyb	0	1.66556	0.665	0.202	0	T	Fyb
Gm36723	0	1.64275	0.238	0.014	0	T	Gm36723
Il2rg1	0	1.63614	0.577	0.085	0	T	Il2rg
Rnf157	0	1.62768	0.419	0.118	0	T	Rnf157
Cd28	0	1.62756	0.367	0.009	0	T	Cd28
Id2	0	1.61896	0.601	0.32	0	T	Id2
Fnbp1	0	1.61554	0.644	0.346	0	T	Fnbp1
Sh2d2a	0	1.60806	0.449	0.007	0	T	Sh2d2a
Nr3c1	0	1.60453	0.599	0.319	0	T	Nr3c1
D16Ertd472e	0	1.59907	0.537	0.157	0	T	D16Ertd472e
Gm2682	0	1.597	0.199	0.004	0	T	Gm2682
Peli1	0	1.58503	0.638	0.365	0	T	Peli1
Fyn	0	1.57177	0.538	0.147	0	T	Fyn
Laptm5	0	1.5613	0.801	0.27	0	T	Laptm5
Tnfaip3	0	1.55699	0.681	0.292	0	T	Tnfaip3
Rabgap1l	0	1.55422	0.592	0.439	0	T	Rabgap1l
Tmsb10	0	1.53518	0.93	0.748	0	T	Tmsb10
Bcl2	0	1.52781	0.386	0.267	0	T	Bcl2
Txk	0	1.5194	0.372	0.022	0	T	Txk
P2ry101	0	1.51102	0.432	0.025	0	T	P2ry10
Ankrd441	0	1.51074	0.604	0.225	0	T	Ankrd44
Rgs2	0	1.50731	0.493	0.192	0	T	Rgs2
Cd7	0	1.49994	0.175	0.01	0	T	Cd7
Itga41	0	1.4874	0.462	0.087	0	T	Itga4
Cd163l1	0	1.48506	0.145	0.005	0	T	Cd163l1
Cblb	0	1.48003	0.531	0.305	0	T	Cblb
Aebp2	0	1.47085	0.546	0.288	0	T	Aebp2
Rinl	0	1.46531	0.475	0.069	0	T	Rinl
S100a4	0	1.46056	0.495	0.156	0	T	S100a4
Pdcd1	0	1.46055	0.278	0.006	0	T	Pdcd1
Il21r	0	1.42878	0.39	0.036	0	T	Il21r
Ptprc1	0	1.4267	0.881	0.332	0	T	Ptprc
Furin	0	1.42637	0.462	0.352	0	T	Furin
Klrd1	0	1.42123	0.243	0.014	0	T	Klrd1
H2-Q6	0	1.42084	0.44	0.069	0	T	H2-Q6
Rps271	0	1.41655	0.944	0.864	0	T	Rps27
Rnf125	0	1.41554	0.442	0.094	0	T	Rnf125
Ctsw	0	1.41484	0.281	0.007	0	T	Ctsw
Psmb81	0	1.40572	0.693	0.369	0	T	Psmb8
Vps54	0	1.40518	0.493	0.334	0	T	Vps54
Tex2	0	1.40013	0.38	0.156	0	T	Tex2
Lpxn	0	1.38229	0.422	0.055	0	T	Lpxn
Ndfip1	0	1.38216	0.78	0.568	0	T	Ndfip1
Cd226	0	1.3796	0.33	0.004	0	T	Cd226
Arhgap451	0	1.37493	0.538	0.126	0	T	Arhgap45
Ms4a6b	0	1.36882	0.413	0.063	0	T	Ms4a6b
Runx3	0	1.36352	0.51	0.108	0	T	Runx3
Arhgap31	0	1.36014	0.496	0.151	0	T	Arhgap31
Saraf	0	1.35509	0.558	0.356	0	T	Saraf
Bcl11b	0	1.33879	0.498	0.267	0	T	Bcl11b
Stat5b	0	1.33746	0.419	0.178	0	T	Stat5b
Stk17b1	0	1.33455	0.777	0.384	0	T	Stk17b
H2-D1	0	1.33277	0.92	0.772	0	T	H2-D1
Crlf31	0	1.33214	0.488	0.204	0	T	Crlf3
Pde3b	0	1.32084	0.395	0.186	0	T	Pde3b
Rps15a1	0	1.31734	0.955	0.822	0	T	Rps15a
Rps241	0	1.31678	0.968	0.903	0	T	Rps24
Dgat1	0	1.30925	0.624	0.303	0	T	Dgat1
Ikzf11	0	1.3078	0.43	0.101	0	T	Ikzf1
Gng2	0	1.30716	0.508	0.126	0	T	Gng2
Tnfsf11	0	1.30457	0.206	0.003	0	T	Tnfsf11
Limd21	0	1.30284	0.557	0.234	0	T	Limd2
Tnfsf8	0	1.29766	0.21	0.01	0	T	Tnfsf8
Cd5	0	1.29566	0.287	0.006	0	T	Cd5
Fli11	0	1.2934	0.473	0.121	0	T	Fli1
Sla	0	1.29011	0.407	0.082	0	T	Sla
Pdcd4	0	1.28968	0.571	0.352	0	T	Pdcd4
Gem	0	1.28658	0.273	0.091	0	T	Gem
Coro1a1	0	1.28645	0.789	0.32	0	T	Coro1a
Atp2b4	0	1.28396	0.428	0.081	0	T	Atp2b4
Ttc39b	0	1.28089	0.488	0.232	0	T	Ttc39b
Mdfic	0	1.2808	0.366	0.16	0	T	Mdfic
Ccr2	0	1.28028	0.307	0.044	0	T	Ccr2
Cd6	0	1.2759	0.295	0.006	0	T	Cd6
Themis	0	1.27047	0.219	0.003	0	T	Themis
Zap70	0	1.26359	0.386	0.057	0	T	Zap70
Gpr132	0	1.25998	0.5	0.113	0	T	Gpr132
Uhrf2	0	1.25913	0.49	0.392	0	T	Uhrf2
Rac2	0	1.25866	0.736	0.285	0	T	Rac2
Zc3hav1	0	1.25215	0.622	0.408	0	T	Zc3hav1
Tut41	0	1.24694	0.596	0.384	0	T	Tut4
Actn2	0	1.24594	0.284	0.004	0	T	Actn2
Cd48	0	1.23841	0.415	0.053	0	T	Cd48
Gimap5	0	1.23637	0.357	0.016	0	T	Gimap5
Lncpint	0	1.22615	0.509	0.319	0	T	Lncpint
Mndal1	0	1.21684	0.408	0.062	0	T	Mndal
Nsd3	0	1.20984	0.734	0.561	0	T	Nsd3
Xcl1	0	1.20536	0.108	0.003	0	T	Xcl1
Itpkb	0	1.20475	0.484	0.195	0	T	Itpkb
Gimap7	0	1.20444	0.311	0.009	0	T	Gimap7
Selplg	0	1.20309	0.61	0.183	0	T	Selplg
H2-Q4	0	1.20105	0.419	0.157	0	T	H2-Q4
Kdm2b	0	1.20075	0.398	0.219	0	T	Kdm2b
Ldlrad4	0	1.19437	0.502	0.348	0	T	Ldlrad4
Tcrg-C1	0	1.1904	0.216	0.003	0	T	Tcrg-C1
Rapgef6	0	1.1895	0.621	0.463	0	T	Rapgef6
Gm267401	0	1.18257	0.56	0.178	0	T	Gm26740
Clnk	0	1.1813	0.182	0.015	0	T	Clnk
Spn	0	1.17926	0.362	0.026	0	T	Spn
Nmrk1	0	1.17423	0.254	0.055	0	T	Nmrk1
Tpt1	0	1.16785	0.978	0.957	0	T	Tpt1
Cpm	0	1.16484	0.274	0.13	0	T	Cpm
Wnk1	0	1.16472	0.734	0.598	0	T	Wnk1
Trdv4	0	1.16289	0.136	0.004	0	T	Trdv4
Adam19	0	1.1472	0.352	0.074	0	T	Adam19
Elmo11	0	1.14586	0.559	0.392	0	T	Elmo1
Gimap8	0	1.14276	0.334	0.015	0	T	Gimap8
Arhgdib1	0	1.13772	0.745	0.317	0	T	Arhgdib
Inpp4b	0	1.1357	0.481	0.229	0	T	Inpp4b
Nrip1	0	1.1349	0.682	0.57	0	T	Nrip1
Rrad	0	1.13306	0.246	0.033	0	T	Rrad
Cd522	0	1.12735	0.896	0.424	0	T	Cd52
Dock8	0	1.12723	0.469	0.172	0	T	Dock8
Ankrd12	0	1.12682	0.624	0.456	0	T	Ankrd12
Prkcq	0	1.11716	0.282	0.052	0	T	Prkcq
Sdf4	0	1.11244	0.555	0.443	0	T	Sdf4
Ostf1	0	1.1121	0.706	0.531	0	T	Ostf1
Cish	0	1.11039	0.381	0.137	0	T	Cish
Mier1	0	1.10998	0.599	0.467	0	T	Mier1
Rpl91	0	1.10957	0.922	0.821	0	T	Rpl9
Rgs10	0	1.10647	0.44	0.17	0	T	Rgs10
Batf	0	1.10458	0.316	0.031	0	T	Batf
Hif1a	0	1.09701	0.688	0.594	0	T	Hif1a
Prkca	0	1.09679	0.421	0.272	0	T	Prkca
Neb	0	1.09662	0.218	0.027	0	T	Neb
Rpl391	0	1.09624	0.946	0.841	0	T	Rpl39
Ablim11	0	1.09046	0.609	0.414	0	T	Ablim1
Rpl211	0	1.08689	0.931	0.799	0	T	Rpl21
Rpl18a1	0	1.08447	0.955	0.875	0	T	Rpl18a
Serpinb6b	0	1.08418	0.242	0.02	0	T	Serpinb6b
Tecpr1	0	1.08168	0.39	0.226	0	T	Tecpr1
Jak1	0	1.08003	0.704	0.538	0	T	Jak1
Tmsb4x	0	1.07997	0.985	0.959	0	T	Tmsb4x
Rasgrp1	0	1.07915	0.307	0.022	0	T	Rasgrp1
Sept6	0	1.07899	0.362	0.082	0	T	Sept6
Capg	0	1.07748	0.541	0.384	0	T	Capg
Cd4	0	1.0757	0.252	0.006	0	T	Cd4
Gm19585	0	1.07449	0.301	0.006	0	T	Gm19585
Dennd4a1	0	1.07385	0.677	0.339	0	T	Dennd4a
Tff1	0	1.07367	0.115	0.004	0	T	Tff1
Sytl3	0	1.07338	0.309	0.025	0	T	Sytl3
Fam169b	0	1.07284	0.245	0.028	0	T	Fam169b
Btg1	0	1.07219	0.903	0.709	0	T	Btg1
Foxo11	0	1.07098	0.404	0.226	0	T	Foxo1
Rpl191	0	1.06723	0.958	0.86	0	T	Rpl19
Nr4a3	0	1.06513	0.335	0.132	0	T	Nr4a3
Slco3a1	0	1.0623	0.336	0.085	0	T	Slco3a1
Cd82	0	1.06158	0.496	0.309	0	T	Cd82
Neurl3	0	1.06051	0.512	0.398	0	T	Neurl3
Abcb1a	0	1.06023	0.29	0.07	0	T	Abcb1a
Ccdc88c	0	1.06022	0.398	0.213	0	T	Ccdc88c
Rhoh1	0	1.05701	0.416	0.094	0	T	Rhoh
Rps131	0	1.04483	0.953	0.855	0	T	Rps13
S100a13	0	1.04356	0.541	0.332	0	T	S100a13
Rps211	0	1.04289	0.954	0.86	0	T	Rps21
Mbd2	0	1.04048	0.672	0.555	0	T	Mbd2
Rpl121	0	1.03946	0.936	0.783	0	T	Rpl12
Zbtb16	0	1.03843	0.133	0.015	0	T	Zbtb16
Ust	0	1.03753	0.163	0.019	0	T	Ust
Rpl37a1	0	1.03541	0.963	0.894	0	T	Rpl37a
Isy1	0	1.03328	0.452	0.25	0	T	Isy1
Ar	0	1.0287	0.241	0.019	0	T	Ar
Runx2	0	1.02427	0.378	0.178	0	T	Runx2
Plcxd2	0	1.02359	0.262	0.083	0	T	Plcxd2
Cotl1	0	1.02136	0.67	0.38	0	T	Cotl1
Nt5e	0	1.0204	0.403	0.185	0	T	Nt5e
Rps161	0	1.01612	0.953	0.884	0	T	Rps16
Mapkapk3	0	1.01608	0.421	0.286	0	T	Mapkapk3
Itgae	0	1.01575	0.252	0.052	0	T	Itgae
Stk24	0	1.01209	0.532	0.416	0	T	Stk24
Mmd	0	1.01064	0.266	0.056	0	T	Mmd
Cyfip2	0	1.00794	0.382	0.08	0	T	Cyfip2
Krtcap21	0	1.00503	0.609	0.424	0	T	Krtcap2
Arl6ip1	0	1.00376	0.65	0.505	0	T	Arl6ip1
Ern1	1.04928670724292e-293	1.35817	0.375	0.271	5.90612008905822e-289	T	Ern1
Gramd3	3.41261466638879e-273	1.32344	0.329	0.23	1.92085841727026e-268	T	Gramd3
Tox	4.06359729270135e-246	1.30736	0.392	0.29	2.28727700814281e-241	T	Tox
Rbpj	7.29426516878882e-215	1.04068	0.444	0.378	4.10572303555616e-210	T	Rbpj
Plcb4	1.02778743655109e-146	1.01356	0.304	0.238	5.7851071441151e-142	T	Plcb4
Areg	4.70301277287748e-93	2.48926	0.284	0.237	2.64718479946955e-88	T	Areg
Apoe	0	5.39016	0.838	0.319	0	Mono/Macro	Apoe
Lyz2	0	4.33819	0.946	0.398	0	Mono/Macro	Lyz2
C1qa	0	3.78309	0.394	0.05	0	Mono/Macro	C1qa
C1qb	0	3.63737	0.407	0.048	0	Mono/Macro	C1qb
Ctss	0	3.32738	0.91	0.24	0	Mono/Macro	Ctss
Chil3	0	3.1488	0.468	0.043	0	Mono/Macro	Chil3
Arg1	0	3.0395	0.43	0.085	0	Mono/Macro	Arg1
C1qc	0	3.01319	0.362	0.027	0	Mono/Macro	C1qc
Ccl24	0	2.98129	0.144	0.017	0	Mono/Macro	Ccl24
Saa3	0	2.84943	0.242	0.043	0	Mono/Macro	Saa3
Inhba	0	2.8458	0.388	0.073	0	Mono/Macro	Inhba
Thbs1	0	2.84169	0.626	0.338	0	Mono/Macro	Thbs1
Cd742	0	2.81068	0.68	0.328	0	Mono/Macro	Cd74
Ctsc	0	2.80071	0.837	0.225	0	Mono/Macro	Ctsc
Spp1	0	2.75352	0.357	0.158	0	Mono/Macro	Spp1
Fn1	0	2.72251	0.753	0.343	0	Mono/Macro	Fn1
Mmp12	0	2.68645	0.259	0.036	0	Mono/Macro	Mmp12
Tgfbi	0	2.67443	0.798	0.138	0	Mono/Macro	Tgfbi
Mafb	0	2.64208	0.63	0.062	0	Mono/Macro	Mafb
H2-Ab11	0	2.58831	0.505	0.146	0	Mono/Macro	H2-Ab1
S100a41	0	2.54354	0.626	0.139	0	Mono/Macro	S100a4
Psap	0	2.52313	0.892	0.553	0	Mono/Macro	Psap
Pid1	0	2.5124	0.645	0.086	0	Mono/Macro	Pid1
Cybb1	0	2.47264	0.753	0.079	0	Mono/Macro	Cybb
Malt1	0	2.4469	0.729	0.321	0	Mono/Macro	Malt1
Il1a	0	2.42749	0.617	0.087	0	Mono/Macro	Il1a
Ms4a6c	0	2.39981	0.697	0.034	0	Mono/Macro	Ms4a6c
H2-Aa1	0	2.3601	0.434	0.112	0	Mono/Macro	H2-Aa
Ctsz	0	2.35551	0.893	0.473	0	Mono/Macro	Ctsz
Pf4	0	2.30575	0.271	0.048	0	Mono/Macro	Pf4
Ifi301	0	2.27399	0.773	0.238	0	Mono/Macro	Ifi30
Csf1r	0	2.26912	0.756	0.048	0	Mono/Macro	Csf1r
H2-Eb11	0	2.26669	0.385	0.113	0	Mono/Macro	H2-Eb1
Fcgr2b	0	2.25943	0.711	0.038	0	Mono/Macro	Fcgr2b
Tgm2	0	2.25483	0.703	0.239	0	Mono/Macro	Tgm2
Ctsb	0	2.23581	0.876	0.566	0	Mono/Macro	Ctsb
F13a1	0	2.2294	0.389	0.028	0	Mono/Macro	F13a1
Fth1	0	2.21333	0.997	0.966	0	Mono/Macro	Fth1
Cxcl3	0	2.21132	0.402	0.125	0	Mono/Macro	Cxcl3
Cacna1d	0	2.21048	0.385	0.041	0	Mono/Macro	Cacna1d
Hmox1	0	2.20762	0.435	0.125	0	Mono/Macro	Hmox1
Clec4n	0	2.1994	0.584	0.063	0	Mono/Macro	Clec4n
Zeb2	0	2.17776	0.818	0.18	0	Mono/Macro	Zeb2
Tgfb1	0	2.12306	0.802	0.239	0	Mono/Macro	Tgfb1
Fcer1g	0	2.11057	0.948	0.327	0	Mono/Macro	Fcer1g
Acp5	0	2.09947	0.549	0.215	0	Mono/Macro	Acp5
Ms4a6d	0	2.08234	0.682	0.031	0	Mono/Macro	Ms4a6d
Cd861	0	2.0476	0.626	0.05	0	Mono/Macro	Cd86
Mpeg1	0	2.04514	0.705	0.068	0	Mono/Macro	Mpeg1
Aif1	0	2.03244	0.495	0.03	0	Mono/Macro	Aif1
Il1rn	0	2.02487	0.68	0.293	0	Mono/Macro	Il1rn
Trps1	0	2.005	0.744	0.177	0	Mono/Macro	Trps1
AA467197	0	2.00021	0.654	0.383	0	Mono/Macro	AA467197
Plcb1	0	1.99878	0.468	0.176	0	Mono/Macro	Plcb1
Mt1	0	1.98517	0.766	0.55	0	Mono/Macro	Mt1
Ccl9	0	1.98122	0.495	0.056	0	Mono/Macro	Ccl9
F10	0	1.94857	0.498	0.028	0	Mono/Macro	F10
Slc8a1	0	1.90273	0.467	0.041	0	Mono/Macro	Slc8a1
Lgmn	0	1.89633	0.521	0.196	0	Mono/Macro	Lgmn
Abca1	0	1.88177	0.695	0.273	0	Mono/Macro	Abca1
Dab2	0	1.86416	0.5	0.028	0	Mono/Macro	Dab2
Fcgr3	0	1.84191	0.79	0.152	0	Mono/Macro	Fcgr3
Bcl2a1b	0	1.83653	0.704	0.152	0	Mono/Macro	Bcl2a1b
Lrp1	0	1.83076	0.669	0.083	0	Mono/Macro	Lrp1
Ptgs2	0	1.8109	0.497	0.151	0	Mono/Macro	Ptgs2
Msr1	0	1.80997	0.581	0.013	0	Mono/Macro	Msr1
Slpi1	0	1.793	0.521	0.358	0	Mono/Macro	Slpi
Ms4a7	0	1.7861	0.298	0.012	0	Mono/Macro	Ms4a7
Pla2g7	0	1.7541	0.705	0.195	0	Mono/Macro	Pla2g7
Sod2	0	1.7397	0.704	0.444	0	Mono/Macro	Sod2
Nrg1	0	1.73763	0.349	0.032	0	Mono/Macro	Nrg1
Ifi27l2a	0	1.7239	0.575	0.173	0	Mono/Macro	Ifi27l2a
Emp3	0	1.70402	0.707	0.181	0	Mono/Macro	Emp3
Gngt2	0	1.693	0.635	0.101	0	Mono/Macro	Gngt2
Morrbid	0	1.68616	0.558	0.174	0	Mono/Macro	Morrbid
Plac8	0	1.67985	0.654	0.523	0	Mono/Macro	Plac8
Vim	0	1.66821	0.819	0.465	0	Mono/Macro	Vim
Rai14	0	1.66084	0.545	0.163	0	Mono/Macro	Rai14
Npc2	0	1.65475	0.859	0.563	0	Mono/Macro	Npc2
Cxcl16	0	1.65375	0.555	0.175	0	Mono/Macro	Cxcl16
Laptm51	0	1.63545	0.853	0.257	0	Mono/Macro	Laptm5
Chst11	0	1.63063	0.539	0.286	0	Mono/Macro	Chst11
Ftl1	0	1.61916	0.976	0.89	0	Mono/Macro	Ftl1
Lrmda	0	1.61847	0.597	0.234	0	Mono/Macro	Lrmda
Il1b	0	1.61687	0.88	0.407	0	Mono/Macro	Il1b
Cd68	0	1.60993	0.607	0.091	0	Mono/Macro	Cd68
Prdx5	0	1.59562	0.918	0.669	0	Mono/Macro	Prdx5
Ccl4	0	1.58991	0.396	0.109	0	Mono/Macro	Ccl4
Ifi207	0	1.58849	0.531	0.019	0	Mono/Macro	Ifi207
Fabp5	0	1.58235	0.471	0.304	0	Mono/Macro	Fabp5
Ctsh	0	1.55861	0.683	0.33	0	Mono/Macro	Ctsh
Cstb	0	1.5583	0.776	0.484	0	Mono/Macro	Cstb
Ptpn1	0	1.54611	0.808	0.477	0	Mono/Macro	Ptpn1
Csf2rb	0	1.53929	0.773	0.182	0	Mono/Macro	Csf2rb
Sirpa	0	1.52703	0.645	0.109	0	Mono/Macro	Sirpa
Cd80	0	1.49094	0.532	0.089	0	Mono/Macro	Cd80
Ctsd	0	1.48792	0.694	0.628	0	Mono/Macro	Ctsd
Atp6v0c	0	1.48061	0.905	0.676	0	Mono/Macro	Atp6v0c
Map4k4	0	1.4768	0.755	0.513	0	Mono/Macro	Map4k4
St3gal1	0	1.46861	0.543	0.147	0	Mono/Macro	St3gal1
Ifi2031	0	1.46637	0.403	0.057	0	Mono/Macro	Ifi203
Anxa5	0	1.45972	0.74	0.365	0	Mono/Macro	Anxa5
Sgk1	0	1.45575	0.5	0.154	0	Mono/Macro	Sgk1
Runx31	0	1.44576	0.588	0.095	0	Mono/Macro	Runx3
Lyn	0	1.43527	0.861	0.437	0	Mono/Macro	Lyn
Slc15a3	0	1.43168	0.74	0.168	0	Mono/Macro	Slc15a3
Jarid2	0	1.43155	0.658	0.394	0	Mono/Macro	Jarid2
Msn	0	1.41737	0.821	0.319	0	Mono/Macro	Msn
Sh3bgrl	0	1.41694	0.712	0.357	0	Mono/Macro	Sh3bgrl
Socs3	0	1.41172	0.635	0.317	0	Mono/Macro	Socs3
Trf	0	1.41113	0.519	0.23	0	Mono/Macro	Trf
Ly6c21	0	1.40536	0.323	0.094	0	Mono/Macro	Ly6c2
Lgals11	0	1.40461	0.637	0.157	0	Mono/Macro	Lgals1
Vegfa	0	1.3791	0.482	0.189	0	Mono/Macro	Vegfa
Gm2a	0	1.37889	0.635	0.198	0	Mono/Macro	Gm2a
Mitf	0	1.37846	0.43	0.048	0	Mono/Macro	Mitf
Plin2	0	1.37686	0.647	0.349	0	Mono/Macro	Plin2
Trem2	0	1.37216	0.374	0.011	0	Mono/Macro	Trem2
Cdkn1a	0	1.37203	0.724	0.45	0	Mono/Macro	Cdkn1a
Cd14	0	1.36164	0.824	0.39	0	Mono/Macro	Cd14
Itgam	0	1.35852	0.715	0.154	0	Mono/Macro	Itgam
Nfkb1	0	1.34238	0.749	0.538	0	Mono/Macro	Nfkb1
Cst3	0	1.33174	0.873	0.618	0	Mono/Macro	Cst3
Cd44	0	1.33028	0.838	0.571	0	Mono/Macro	Cd44
Atp2b41	0	1.31757	0.421	0.077	0	Mono/Macro	Atp2b4
Apoc2	0	1.31605	0.358	0.036	0	Mono/Macro	Apoc2
Ctsa	0	1.3075	0.621	0.331	0	Mono/Macro	Ctsa
Tyrobp	0	1.30665	0.945	0.345	0	Mono/Macro	Tyrobp
Cd274	0	1.30588	0.51	0.117	0	Mono/Macro	Cd274
Ifi204	0	1.29646	0.434	0.039	0	Mono/Macro	Ifi204
Ms4a4c	0	1.29174	0.311	0.022	0	Mono/Macro	Ms4a4c
Itgb2	0	1.28912	0.697	0.172	0	Mono/Macro	Itgb2
B2m2	0	1.28314	0.912	0.652	0	Mono/Macro	B2m
Ctsl	0	1.2703	0.587	0.472	0	Mono/Macro	Ctsl
Ly861	0	1.25671	0.409	0.03	0	Mono/Macro	Ly86
Selenop	0	1.25554	0.341	0.105	0	Mono/Macro	Selenop
Aff1	0	1.25482	0.566	0.34	0	Mono/Macro	Aff1
Cotl11	0	1.24902	0.78	0.366	0	Mono/Macro	Cotl1
Ass1	0	1.24827	0.475	0.2	0	Mono/Macro	Ass1
Vcan	0	1.24788	0.279	0.018	0	Mono/Macro	Vcan
Ms4a6b1	0	1.24692	0.461	0.053	0	Mono/Macro	Ms4a6b
March11	0	1.24214	0.421	0.042	0	Mono/Macro	March1
Slfn2	0	1.24018	0.761	0.282	0	Mono/Macro	Slfn2
Ccr21	0	1.22955	0.319	0.039	0	Mono/Macro	Ccr2
Lamp1	0	1.22553	0.797	0.55	0	Mono/Macro	Lamp1
Olr1	0	1.22394	0.305	0.067	0	Mono/Macro	Olr1
H2-DMb1	0	1.21623	0.349	0.048	0	Mono/Macro	H2-DMb1
Clec5a	0	1.21388	0.457	0.05	0	Mono/Macro	Clec5a
Slc11a1	0	1.20989	0.568	0.086	0	Mono/Macro	Slc11a1
Havcr2	0	1.20971	0.469	0.048	0	Mono/Macro	Havcr2
Cd831	0	1.20908	0.353	0.056	0	Mono/Macro	Cd83
Unc93b11	0	1.20602	0.533	0.186	0	Mono/Macro	Unc93b1
H2-DMa1	0	1.19893	0.419	0.078	0	Mono/Macro	H2-DMa
Tmsb4x1	0	1.19801	0.991	0.958	0	Mono/Macro	Tmsb4x
Cxcl10	0	1.18836	0.135	0.05	0	Mono/Macro	Cxcl10
Samhd1	0	1.18101	0.62	0.333	0	Mono/Macro	Samhd1
Dennd1a	0	1.18058	0.495	0.239	0	Mono/Macro	Dennd1a
Cyth4	0	1.17902	0.646	0.149	0	Mono/Macro	Cyth4
Atox1	0	1.17752	0.893	0.677	0	Mono/Macro	Atox1
Hck	0	1.16845	0.608	0.108	0	Mono/Macro	Hck
Fam49b	0	1.16482	0.78	0.52	0	Mono/Macro	Fam49b
Cd300c2	0	1.16325	0.443	0.063	0	Mono/Macro	Cd300c2
Dleu2	0	1.16263	0.63	0.422	0	Mono/Macro	Dleu2
Hilpda	0	1.15722	0.419	0.195	0	Mono/Macro	Hilpda
Gna13	0	1.1568	0.693	0.384	0	Mono/Macro	Gna13
Lgals3	0	1.14909	0.909	0.703	0	Mono/Macro	Lgals3
Tbxas1	0	1.13918	0.383	0.032	0	Mono/Macro	Tbxas1
Itgb5	0	1.13738	0.43	0.13	0	Mono/Macro	Itgb5
Itga5	0	1.13614	0.445	0.077	0	Mono/Macro	Itga5
Cndp2	0	1.13584	0.542	0.225	0	Mono/Macro	Cndp2
Pld4	0	1.13329	0.402	0.021	0	Mono/Macro	Pld4
Cx3cr1	0	1.13098	0.315	0.05	0	Mono/Macro	Cx3cr1
Fcgr1	0	1.12259	0.372	0.009	0	Mono/Macro	Fcgr1
Pla2g4a	0	1.11899	0.431	0.139	0	Mono/Macro	Pla2g4a
Runx1	0	1.11555	0.732	0.513	0	Mono/Macro	Runx1
Hcls1	0	1.11171	0.665	0.177	0	Mono/Macro	Hcls1
Fyb1	0	1.10735	0.645	0.197	0	Mono/Macro	Fyb
Slc7a11	0	1.10621	0.706	0.346	0	Mono/Macro	Slc7a11
Syk1	0	1.10195	0.713	0.305	0	Mono/Macro	Syk
Bcl2a1a	0	1.09298	0.419	0.049	0	Mono/Macro	Bcl2a1a
Clic4	0	1.09206	0.625	0.394	0	Mono/Macro	Clic4
Cfp	0	1.09138	0.46	0.072	0	Mono/Macro	Cfp
Mdfic1	0	1.09103	0.514	0.143	0	Mono/Macro	Mdfic
Ier3	0	1.08883	0.79	0.578	0	Mono/Macro	Ier3
Pde4b	0	1.08789	0.712	0.266	0	Mono/Macro	Pde4b
Bst21	0	1.08501	0.431	0.209	0	Mono/Macro	Bst2
Cyfip1	0	1.08196	0.718	0.469	0	Mono/Macro	Cyfip1
Creb5	0	1.08098	0.383	0.138	0	Mono/Macro	Creb5
Abr	0	1.0794	0.582	0.313	0	Mono/Macro	Abr
Bcl2a1d	0	1.07462	0.481	0.078	0	Mono/Macro	Bcl2a1d
Tbc1d9	0	1.0712	0.404	0.106	0	Mono/Macro	Tbc1d9
Nlrp3	0	1.0707	0.675	0.167	0	Mono/Macro	Nlrp3
Spi1	0	1.06881	0.781	0.209	0	Mono/Macro	Spi1
Apobec1	0	1.06466	0.407	0.15	0	Mono/Macro	Apobec1
Ccl3	0	1.06367	0.381	0.094	0	Mono/Macro	Ccl3
Cxcl2	0	1.06355	0.804	0.505	0	Mono/Macro	Cxcl2
Hivep3	0	1.05839	0.371	0.137	0	Mono/Macro	Hivep3
Nfe2l2	0	1.05688	0.753	0.549	0	Mono/Macro	Nfe2l2
Gab2	0	1.05359	0.612	0.363	0	Mono/Macro	Gab2
Adap2	0	1.05271	0.396	0.018	0	Mono/Macro	Adap2
Ninj1	0	1.0486	0.596	0.242	0	Mono/Macro	Ninj1
Stab1	0	1.04841	0.327	0.023	0	Mono/Macro	Stab1
App	0	1.04634	0.855	0.654	0	Mono/Macro	App
Qk	0	1.04625	0.564	0.172	0	Mono/Macro	Qk
Prkcd	0	1.04524	0.572	0.278	0	Mono/Macro	Prkcd
Crip1	0	1.04194	0.853	0.634	0	Mono/Macro	Crip1
Lcp1	0	1.04133	0.873	0.364	0	Mono/Macro	Lcp1
Sdcbp	0	1.03989	0.807	0.583	0	Mono/Macro	Sdcbp
Pitpna	0	1.03595	0.798	0.582	0	Mono/Macro	Pitpna
Ccr5	0	1.0343	0.369	0.025	0	Mono/Macro	Ccr5
Tln1	0	1.03365	0.78	0.526	0	Mono/Macro	Tln1
Hexa	0	1.0256	0.488	0.277	0	Mono/Macro	Hexa
Grn	0	1.02529	0.613	0.447	0	Mono/Macro	Grn
Gsap	0	1.02465	0.595	0.26	0	Mono/Macro	Gsap
Napsa1	0	1.0216	0.423	0.078	0	Mono/Macro	Napsa
Dcstamp	0	1.02104	0.155	0.007	0	Mono/Macro	Dcstamp
Csf2ra	0	1.02059	0.606	0.216	0	Mono/Macro	Csf2ra
Cyba	0	1.02058	0.929	0.793	0	Mono/Macro	Cyba
Ifnar2	0	1.01654	0.581	0.249	0	Mono/Macro	Ifnar2
Epb41l2	0	1.01144	0.667	0.424	0	Mono/Macro	Epb41l2
Ifi205	0	1.01138	0.208	0.012	0	Mono/Macro	Ifi205
Lst1	0	1.00963	0.596	0.163	0	Mono/Macro	Lst1
Mapkapk2	0	1.00833	0.715	0.434	0	Mono/Macro	Mapkapk2
Marcks	0	1.0038	0.718	0.426	0	Mono/Macro	Marcks
Gpnmb	1.40021022007675e-304	1.2032	0.109	0.037	7.88136326574602e-300	Mono/Macro	Gpnmb
Sdc4	1.02774779134533e-291	1.2012	0.55	0.446	5.78488399314545e-287	Mono/Macro	Sdc4
Timp1	9.21341880043171e-182	1.28972	0.175	0.102	5.185957040199e-177	Mono/Macro	Timp1
Cst31	0	4.33659	0.955	0.634	0	DC	Cst3
H2-Eb12	0	3.95435	0.864	0.123	0	DC	H2-Eb1
H2-Ab12	0	3.88363	0.854	0.164	0	DC	H2-Ab1
H2-Aa2	0	3.86052	0.885	0.126	0	DC	H2-Aa
Cd743	0	3.79173	0.967	0.347	0	DC	Cd74
Ccl17	0	3.42901	0.452	0.013	0	DC	Ccl17
Ccr71	0	2.87564	0.4	0.019	0	DC	Ccr7
Ccl22	0	2.59643	0.381	0.004	0	DC	Ccl22
Ifi302	0	2.55751	0.877	0.273	0	DC	Ifi30
S100a42	0	2.55523	0.665	0.172	0	DC	S100a4
Cd832	0	2.38974	0.702	0.07	0	DC	Cd83
Crip11	0	2.38518	0.935	0.648	0	DC	Crip1
Pkib	0	2.28581	0.643	0.035	0	DC	Pkib
Bcl2a1b1	0	2.27577	0.738	0.19	0	DC	Bcl2a1b
Tmsb4x2	0	2.27236	0.997	0.96	0	DC	Tmsb4x
Bcl2a1d1	0	2.22527	0.695	0.101	0	DC	Bcl2a1d
Psmb82	0	2.1646	0.874	0.383	0	DC	Psmb8
Irf81	0	2.15497	0.551	0.192	0	DC	Irf8
Cd862	0	2.12796	0.687	0.089	0	DC	Cd86
Slc8a11	0	2.03053	0.541	0.069	0	DC	Slc8a1
Malt11	0	2.0288	0.787	0.348	0	DC	Malt1
Cytip2	0	2.01613	0.887	0.266	0	DC	Cytip
Syngr2	0	2.00172	0.823	0.378	0	DC	Syngr2
Serpinb6b1	0	1.97544	0.374	0.03	0	DC	Serpinb6b
Atox11	0	1.95914	0.925	0.692	0	DC	Atox1
Lsp1	0	1.92752	0.884	0.263	0	DC	Lsp1
Tbc1d4	0	1.91898	0.435	0.076	0	DC	Tbc1d4
Rel1	0	1.90707	0.83	0.408	0	DC	Rel
Gm2a1	0	1.89682	0.654	0.228	0	DC	Gm2a
Napsa2	0	1.89051	0.667	0.097	0	DC	Napsa
Htr7	0	1.87524	0.518	0.021	0	DC	Htr7
H2-DMb11	0	1.87422	0.573	0.065	0	DC	H2-DMb1
Cxcl161	0	1.85656	0.686	0.199	0	DC	Cxcl16
H2-DMa2	0	1.84442	0.657	0.097	0	DC	H2-DMa
Traf11	0	1.8382	0.732	0.144	0	DC	Traf1
Map3k14	0	1.83112	0.631	0.153	0	DC	Map3k14
Itga42	0	1.77491	0.693	0.104	0	DC	Itga4
Etv3	0	1.77052	0.631	0.217	0	DC	Etv3
Ccl51	0	1.724	0.253	0.052	0	DC	Ccl5
Il4i1	0	1.71894	0.323	0.015	0	DC	Il4i1
Ramp31	0	1.70195	0.514	0.141	0	DC	Ramp3
St8sia41	0	1.68296	0.578	0.083	0	DC	St8sia4
Gpr1832	0	1.67229	0.549	0.074	0	DC	Gpr183
Map4k41	0	1.659	0.799	0.529	0	DC	Map4k4
Jak2	0	1.63501	0.77	0.394	0	DC	Jak2
Ccdc88a	0	1.59275	0.61	0.1	0	DC	Ccdc88a
Dock102	0	1.58962	0.745	0.155	0	DC	Dock10
Wdfy41	0	1.58577	0.447	0.063	0	DC	Wdfy4
Pip4k2a	0	1.57034	0.684	0.151	0	DC	Pip4k2a
Actb	0	1.56848	0.993	0.96	0	DC	Actb
Fyn1	0	1.55588	0.687	0.166	0	DC	Fyn
Myo1g	0	1.55576	0.594	0.062	0	DC	Myo1g
Nr4a31	0	1.55438	0.567	0.139	0	DC	Nr4a3
Tbc1d8	0	1.55247	0.523	0.114	0	DC	Tbc1d8
Ctsh1	0	1.54498	0.764	0.353	0	DC	Ctsh
Tmem123	0	1.53178	0.608	0.281	0	DC	Tmem123
Bcl2a1a1	0	1.515	0.45	0.074	0	DC	Bcl2a1a
Psmb9	0	1.51437	0.638	0.191	0	DC	Psmb9
Serpinb9	0	1.51007	0.399	0.042	0	DC	Serpinb9
Uvrag1	0	1.51002	0.711	0.292	0	DC	Uvrag
Klrd11	0	1.50402	0.466	0.022	0	DC	Klrd1
Bst22	0	1.48445	0.515	0.222	0	DC	Bst2
Plbd1	0	1.4612	0.558	0.175	0	DC	Plbd1
Cd2741	0	1.45365	0.605	0.142	0	DC	Cd274
Sh3bgrl3	0	1.45333	0.943	0.746	0	DC	Sh3bgrl3
Csf2rb1	0	1.44112	0.785	0.222	0	DC	Csf2rb
Runx32	0	1.44031	0.692	0.127	0	DC	Runx3
Pik3r1	0	1.43835	0.628	0.34	0	DC	Pik3r1
Rftn1	0	1.43217	0.45	0.085	0	DC	Rftn1
Psme2	0	1.41207	0.762	0.479	0	DC	Psme2
Dapp1	0	1.39656	0.666	0.249	0	DC	Dapp1
Gpr1321	0	1.39575	0.682	0.131	0	DC	Gpr132
Zfp366	0	1.38241	0.354	0.005	0	DC	Zfp366
Cd801	0	1.37492	0.542	0.119	0	DC	Cd80
Flt3	0	1.37003	0.461	0.004	0	DC	Flt3
Ncoa7	0	1.36889	0.44	0.125	0	DC	Ncoa7
Sub1	0	1.36554	0.887	0.631	0	DC	Sub1
Stat42	0	1.34092	0.537	0.111	0	DC	Stat4
Psme1	0	1.33813	0.854	0.571	0	DC	Psme1
Il7r1	0	1.33288	0.544	0.091	0	DC	Il7r
Ciita1	0	1.3259	0.439	0.029	0	DC	Ciita
Grasp	0	1.32568	0.461	0.113	0	DC	Grasp
Ctsz1	0	1.30337	0.871	0.502	0	DC	Ctsz
Cbfa2t3	0	1.29779	0.543	0.116	0	DC	Cbfa2t3
Rap2a	0	1.2941	0.574	0.205	0	DC	Rap2a
Basp1	0	1.27776	0.812	0.47	0	DC	Basp1
Dapk1	0	1.2741	0.46	0.144	0	DC	Dapk1
Ctss1	0	1.27382	0.845	0.287	0	DC	Ctss
Ccr9	0	1.26966	0.18	0.016	0	DC	Ccr9
Wnk11	0	1.26431	0.837	0.603	0	DC	Wnk1
Gdi2	0	1.26087	0.831	0.551	0	DC	Gdi2
Ass11	0	1.25763	0.563	0.217	0	DC	Ass1
Irf5	0	1.25595	0.583	0.068	0	DC	Irf5
Got1	0	1.24846	0.541	0.191	0	DC	Got1
Nfkb11	0	1.23768	0.803	0.551	0	DC	Nfkb1
Fam49b1	0	1.232	0.835	0.537	0	DC	Fam49b
Rnase6	0	1.20731	0.328	0.026	0	DC	Rnase6
Pfn1	0	1.1911	0.938	0.789	0	DC	Pfn1
Coro1a2	0	1.19011	0.873	0.345	0	DC	Coro1a
Aif11	0	1.18505	0.487	0.062	0	DC	Aif1
Rgs101	0	1.17946	0.556	0.183	0	DC	Rgs10
Rgs11	0	1.17854	0.574	0.138	0	DC	Rgs1
Fnbp11	0	1.17773	0.676	0.362	0	DC	Fnbp1
Rogdi	0	1.17357	0.398	0.076	0	DC	Rogdi
Gpr1711	0	1.16925	0.425	0.048	0	DC	Gpr171
Fam49a	0	1.16415	0.416	0.053	0	DC	Fam49a
Ly862	0	1.15993	0.488	0.055	0	DC	Ly86
Arl5c	0	1.1596	0.365	0.045	0	DC	Arl5c
H2-Q71	0	1.15712	0.582	0.194	0	DC	H2-Q7
Clic41	0	1.15294	0.729	0.408	0	DC	Clic4
Grk3	0	1.14959	0.454	0.088	0	DC	Grk3
Ggta1	0	1.14615	0.459	0.069	0	DC	Ggta1
B2m3	0	1.13383	0.92	0.67	0	DC	B2m
Cnn2	0	1.1296	0.649	0.225	0	DC	Cnn2
Grb2	0	1.1287	0.825	0.51	0	DC	Grb2
Tagln2	0	1.12594	0.842	0.583	0	DC	Tagln2
Laptm52	0	1.12472	0.813	0.299	0	DC	Laptm5
Pdcd1lg2	0	1.12314	0.392	0.041	0	DC	Pdcd1lg2
Lgals12	0	1.11772	0.626	0.19	0	DC	Lgals1
Tmsb101	0	1.1122	0.939	0.758	0	DC	Tmsb10
Pik3r5	0	1.11033	0.444	0.064	0	DC	Pik3r5
Bmp2k1	0	1.09926	0.571	0.26	0	DC	Bmp2k
Zmynd15	0	1.09773	0.252	0.029	0	DC	Zmynd15
Tspan13	0	1.09306	0.63	0.297	0	DC	Tspan13
Bhlhe40	0	1.09299	0.734	0.46	0	DC	Bhlhe40
Mir155hg	0	1.09272	0.253	0.057	0	DC	Mir155hg
Lrrc8c	0	1.06683	0.505	0.1	0	DC	Lrrc8c
P2ry102	0	1.06544	0.523	0.046	0	DC	P2ry10
Mgl2	0	1.05563	0.203	0.009	0	DC	Mgl2
Dennd4a2	0	1.05176	0.82	0.355	0	DC	Dennd4a
Cfl1	0	1.04821	0.934	0.777	0	DC	Cfl1
Pmaip1	0	1.0468	0.537	0.214	0	DC	Pmaip1
H2-DMb21	0	1.03007	0.357	0.017	0	DC	H2-DMb2
Batf3	0	1.02952	0.345	0.015	0	DC	Batf3
Cd47	0	1.02802	0.844	0.604	0	DC	Cd47
Akt31	0	1.02748	0.435	0.113	0	DC	Akt3
Selplg1	0	1.02584	0.699	0.205	0	DC	Selplg
Pld41	0	1.02203	0.397	0.047	0	DC	Pld4
Tnfaip8	0	1.02042	0.773	0.428	0	DC	Tnfaip8
Ikbkb	0	1.01575	0.673	0.368	0	DC	Ikbkb
Msn1	0	1.00302	0.788	0.354	0	DC	Msn
Tmem131	3.96182259584148e-296	1.62682	0.69	0.45	2.2299910845213e-291	DC	Tmem131
Ly75	1.01809120126141e-293	1.12892	0.293	0.09	5.73052994454009e-289	DC	Ly75
Iscu	1.12734468904051e-290	1.12913	0.547	0.282	6.34548505120233e-286	DC	Iscu
H2afz	2.8201318575011e-289	1.05149	0.917	0.729	1.58736761863165e-284	DC	H2afz
Nr4a2	2.4727793222402e-287	1.20245	0.459	0.206	1.39185329710934e-282	DC	Nr4a2
Lrrk1	9.8360360293528e-287	1.25439	0.59	0.327	5.53640959984181e-282	DC	Lrrk1
Relb	1.98217232473698e-284	1.21448	0.61	0.357	1.1157053364247e-279	DC	Relb
Fscn1	7.59389177336839e-278	1.83965	0.218	0.057	4.27437386247587e-273	DC	Fscn1
Ckb	4.88861743688372e-274	1.18217	0.396	0.16	2.75165609669874e-269	DC	Ckb
Pcgf5	1.95749586234398e-272	1.08451	0.479	0.225	1.10181569603756e-267	DC	Pcgf5
Calm1	2.56840185128789e-267	1.20934	0.962	0.857	1.44567635003441e-262	DC	Calm1
Fabp51	3.49957212498317e-265	2.9726	0.561	0.314	1.96980416198927e-260	DC	Fabp5
Marcks1	3.11098570844933e-255	1.14903	0.699	0.446	1.75108052571487e-250	DC	Marcks
Id21	1.47725761258424e-248	1.07397	0.594	0.336	8.3150399239529e-244	DC	Id2
Mrtfa	1.56618192669586e-232	1.09101	0.529	0.288	8.81556821079298e-228	DC	Mrtfa
Phlpp1	3.90207763915031e-206	1.2249	0.526	0.301	2.19636244074853e-201	DC	Phlpp1
Epsti1	5.77368021828626e-205	1.08893	0.486	0.261	3.24983138446679e-200	DC	Epsti1
Psap1	1.87269288749516e-198	1.01792	0.736	0.579	1.0540826455844e-193	DC	Psap
Etv6	4.43571203131551e-198	1.22994	0.781	0.574	2.49672923106656e-193	DC	Etv6
AA4671971	7.57740620964876e-176	1.32793	0.631	0.402	4.265094633225e-171	DC	AA467197
Ifitm1	1.01473455822344e-159	1.28545	0.742	0.591	5.7116364078723e-155	DC	Ifitm1
Mdh2	3.54836894397171e-151	1.08626	0.706	0.54	1.99727042749336e-146	DC	Mdh2
Hspa1a	4.49567222768258e-138	1.03459	0.168	0.053	2.53047902679569e-133	DC	Hspa1a
Plet1	2.01248410401155e-77	1.20968	0.333	0.214	1.13276692762498e-72	DC	Plet1
Cacnb3	3.15613415230987e-75	1.14559	0.214	0.115	1.77649323031066e-70	DC	Cacnb3
S100a9	0	6.55807	0.989	0.581	0	Neutrophil	S100a9
S100a8	0	6.36299	0.992	0.57	0	Neutrophil	S100a8
Retnlg	0	6.09561	0.918	0.232	0	Neutrophil	Retnlg
G0s2	0	5.40859	0.89	0.118	0	Neutrophil	G0s2
Wfdc21	0	4.32638	0.826	0.076	0	Neutrophil	Wfdc21
Acod1	0	4.28203	0.891	0.097	0	Neutrophil	Acod1
Wfdc17	0	4.27928	0.861	0.432	0	Neutrophil	Wfdc17
Cxcl21	0	4.0104	0.957	0.443	0	Neutrophil	Cxcl2
Hdc	0	3.8465	0.884	0.084	0	Neutrophil	Hdc
Il1b1	0	3.45885	0.947	0.344	0	Neutrophil	Il1b
Clec4d	0	3.45836	0.9	0.115	0	Neutrophil	Clec4d
Il1r2	0	3.43495	0.811	0.085	0	Neutrophil	Il1r2
Ifitm6	0	3.37796	0.607	0.11	0	Neutrophil	Ifitm6
Ngp	0	3.35637	0.316	0.03	0	Neutrophil	Ngp
Entpd1	0	3.3481	0.808	0.121	0	Neutrophil	Entpd1
Cebpb	0	3.32407	0.932	0.355	0	Neutrophil	Cebpb
Tyrobp1	0	3.23088	0.975	0.277	0	Neutrophil	Tyrobp
Csf3r	0	3.17747	0.797	0.052	0	Neutrophil	Csf3r
Cd141	0	3.16923	0.865	0.337	0	Neutrophil	Cd14
Trem1	0	3.14073	0.798	0.085	0	Neutrophil	Trem1
Srgn	0	3.1194	0.977	0.435	0	Neutrophil	Srgn
Stfa2l1	0	3.11617	0.398	0.021	0	Neutrophil	Stfa2l1
Clec4e	0	3.11596	0.839	0.113	0	Neutrophil	Clec4e
Lcn2	0	3.11188	0.822	0.414	0	Neutrophil	Lcn2
Plek	0	3.09927	0.895	0.204	0	Neutrophil	Plek
Slc7a111	0	3.00169	0.88	0.273	0	Neutrophil	Slc7a11
Mmp8	0	2.99733	0.557	0.044	0	Neutrophil	Mmp8
Plaur	0	2.98625	0.817	0.305	0	Neutrophil	Plaur
Hp	0	2.94321	0.799	0.119	0	Neutrophil	Hp
Msrb1	0	2.9116	0.908	0.423	0	Neutrophil	Msrb1
Lilr4b	0	2.88448	0.853	0.161	0	Neutrophil	Lilr4b
Antxr2	0	2.86045	0.697	0.258	0	Neutrophil	Antxr2
Mxd1	0	2.85251	0.899	0.407	0	Neutrophil	Mxd1
Mmp9	0	2.83541	0.726	0.045	0	Neutrophil	Mmp9
Cxcr2	0	2.8354	0.715	0.025	0	Neutrophil	Cxcr2
Il1f9	0	2.82671	0.652	0.037	0	Neutrophil	Il1f9
Pim1	0	2.78802	0.894	0.47	0	Neutrophil	Pim1
Dusp1	0	2.77474	0.908	0.48	0	Neutrophil	Dusp1
Alox5ap	0	2.77424	0.846	0.154	0	Neutrophil	Alox5ap
Cstdc4	0	2.77149	0.228	0.022	0	Neutrophil	Cstdc4
Lyst	0	2.72242	0.76	0.269	0	Neutrophil	Lyst
Grina	0	2.69839	0.856	0.352	0	Neutrophil	Grina
Samsn1	0	2.67903	0.844	0.182	0	Neutrophil	Samsn1
Tnfaip2	0	2.66165	0.737	0.155	0	Neutrophil	Tnfaip2
Slpi2	0	2.64333	0.884	0.266	0	Neutrophil	Slpi
Nlrp31	0	2.63429	0.681	0.114	0	Neutrophil	Nlrp3
Ccl31	0	2.60544	0.291	0.084	0	Neutrophil	Ccl3
Sgms2	0	2.60205	0.653	0.223	0	Neutrophil	Sgms2
Mcl1	0	2.56702	0.951	0.685	0	Neutrophil	Mcl1
Ifitm11	0	2.55021	0.799	0.552	0	Neutrophil	Ifitm1
Arg2	0	2.52675	0.693	0.079	0	Neutrophil	Arg2
Ankrd33b	0	2.52556	0.623	0.035	0	Neutrophil	Ankrd33b
Lcp11	0	2.5114	0.896	0.307	0	Neutrophil	Lcp1
C5ar1	0	2.5005	0.697	0.08	0	Neutrophil	C5ar1
Lmnb1	0	2.499	0.838	0.426	0	Neutrophil	Lmnb1
Slc16a3	0	2.49637	0.781	0.332	0	Neutrophil	Slc16a3
Cd300lf	0	2.48001	0.675	0.072	0	Neutrophil	Cd300lf
Ccl6	0	2.47749	0.713	0.227	0	Neutrophil	Ccl6
Mcemp1	0	2.45879	0.686	0.075	0	Neutrophil	Mcemp1
Hcar2	0	2.45564	0.489	0.049	0	Neutrophil	Hcar2
Il1rap	0	2.45219	0.577	0.108	0	Neutrophil	Il1rap
Ripor21	0	2.44615	0.605	0.12	0	Neutrophil	Ripor2
Ncf2	0	2.41448	0.764	0.209	0	Neutrophil	Ncf2
Lilrb4a	0	2.41357	0.753	0.141	0	Neutrophil	Lilrb4a
Slfn4	0	2.40276	0.671	0.186	0	Neutrophil	Slfn4
Cass4	0	2.39779	0.488	0.037	0	Neutrophil	Cass4
Ccrl2	0	2.38161	0.356	0.094	0	Neutrophil	Ccrl2
Asprv1	0	2.34199	0.392	0.149	0	Neutrophil	Asprv1
Osm	0	2.32515	0.604	0.097	0	Neutrophil	Osm
Xylt1	0	2.324	0.594	0.15	0	Neutrophil	Xylt1
Slfn1	0	2.3208	0.612	0.057	0	Neutrophil	Slfn1
Fxyd5	0	2.32079	0.907	0.324	0	Neutrophil	Fxyd5
Fbxl5	0	2.31668	0.615	0.365	0	Neutrophil	Fbxl5
Cd523	0	2.31087	0.943	0.359	0	Neutrophil	Cd52
Fpr1	0	2.30538	0.517	0.029	0	Neutrophil	Fpr1
Sorl1	0	2.30217	0.767	0.338	0	Neutrophil	Sorl1
Spi11	0	2.29748	0.763	0.154	0	Neutrophil	Spi1
Fcer1g1	0	2.29425	0.949	0.263	0	Neutrophil	Fcer1g
Nfkbia	0	2.27244	0.738	0.604	0	Neutrophil	Nfkbia
Ndel1	0	2.26682	0.794	0.444	0	Neutrophil	Ndel1
Ccr1	0	2.26651	0.693	0.112	0	Neutrophil	Ccr1
Pygl	0	2.26423	0.629	0.087	0	Neutrophil	Pygl
S100a11	0	2.26145	0.958	0.818	0	Neutrophil	S100a11
Nfkbiz	0	2.25418	0.816	0.535	0	Neutrophil	Nfkbiz
Mir142hg	0	2.23635	0.583	0.137	0	Neutrophil	Mir142hg
Dgat11	0	2.23454	0.657	0.258	0	Neutrophil	Dgat1
Msra	0	2.2209	0.571	0.211	0	Neutrophil	Msra
Pde4b1	0	2.18952	0.697	0.224	0	Neutrophil	Pde4b
Gsr	0	2.18871	0.852	0.527	0	Neutrophil	Gsr
Gda	0	2.18823	0.74	0.315	0	Neutrophil	Gda
Sell	0	2.17818	0.601	0.05	0	Neutrophil	Sell
Rdh12	0	2.1754	0.501	0.025	0	Neutrophil	Rdh12
Lrg1	0	2.1713	0.722	0.342	0	Neutrophil	Lrg1
Prdx51	0	2.16952	0.92	0.643	0	Neutrophil	Prdx5
Gm5483	0	2.15506	0.1	0.005	0	Neutrophil	Gm5483
Ncf1	0	2.13201	0.629	0.118	0	Neutrophil	Ncf1
Ptafr	0	2.12902	0.523	0.087	0	Neutrophil	Ptafr
Dennd4a3	0	2.09807	0.738	0.286	0	Neutrophil	Dennd4a
Resf1	0	2.09183	0.672	0.448	0	Neutrophil	Resf1
Stx11	0	2.09125	0.585	0.136	0	Neutrophil	Stx11
Ifitm2	0	2.08926	0.943	0.734	0	Neutrophil	Ifitm2
Cd441	0	2.08838	0.887	0.533	0	Neutrophil	Cd44
Zfp36	0	2.08396	0.7	0.465	0	Neutrophil	Zfp36
Litaf	0	2.07778	0.895	0.583	0	Neutrophil	Litaf
Gmfg	0	2.07775	0.77	0.26	0	Neutrophil	Gmfg
Slfn21	0	2.07227	0.733	0.238	0	Neutrophil	Slfn2
Cxcl31	0	2.0692	0.342	0.109	0	Neutrophil	Cxcl3
Ccl41	0	2.0634	0.252	0.11	0	Neutrophil	Ccl4
Lyn1	0	2.03787	0.781	0.409	0	Neutrophil	Lyn
Klf21	0	2.01376	0.635	0.3	0	Neutrophil	Klf2
Ptprc2	0	2.00216	0.862	0.271	0	Neutrophil	Ptprc
Slc2a3	0	2.00111	0.433	0.04	0	Neutrophil	Slc2a3
Igf1r	0	1.99686	0.567	0.322	0	Neutrophil	Igf1r
Junb	0	1.99472	0.927	0.747	0	Neutrophil	Junb
Mrgpra2b	0	1.98841	0.455	0.014	0	Neutrophil	Mrgpra2b
Ptgs21	0	1.98116	0.544	0.105	0	Neutrophil	Ptgs2
Trem3	0	1.96526	0.501	0.039	0	Neutrophil	Trem3
Cd53	0	1.96316	0.767	0.222	0	Neutrophil	Cd53
Cd300ld	0	1.95288	0.508	0.036	0	Neutrophil	Cd300ld
Lsp11	0	1.94036	0.712	0.184	0	Neutrophil	Lsp1
Itgam1	0	1.93997	0.626	0.115	0	Neutrophil	Itgam
Gm267402	0	1.93327	0.585	0.128	0	Neutrophil	Gm26740
Gk	0	1.93128	0.501	0.186	0	Neutrophil	Gk
Emilin2	0	1.92844	0.62	0.112	0	Neutrophil	Emilin2
Cd33	0	1.91937	0.549	0.062	0	Neutrophil	Cd33
Rac21	0	1.91257	0.767	0.225	0	Neutrophil	Rac2
Btg2	0	1.88679	0.876	0.648	0	Neutrophil	Btg2
Lst11	0	1.88114	0.551	0.128	0	Neutrophil	Lst1
Pik3ap1	0	1.881	0.527	0.223	0	Neutrophil	Pik3ap1
Tpd52	0	1.87101	0.889	0.659	0	Neutrophil	Tpd52
Pilra	0	1.87024	0.549	0.073	0	Neutrophil	Pilra
Snx20	0	1.86753	0.604	0.209	0	Neutrophil	Snx20
Dhrs9	0	1.8672	0.509	0.112	0	Neutrophil	Dhrs9
Ftl11	0	1.86717	0.973	0.882	0	Neutrophil	Ftl1
Rnf149	0	1.85691	0.642	0.367	0	Neutrophil	Rnf149
Adam8	0	1.85482	0.581	0.177	0	Neutrophil	Adam8
Btg11	0	1.85308	0.896	0.687	0	Neutrophil	Btg1
Ier31	0	1.84845	0.821	0.55	0	Neutrophil	Ier3
Rab8b	0	1.84754	0.699	0.299	0	Neutrophil	Rab8b
Nedd9	0	1.84739	0.653	0.495	0	Neutrophil	Nedd9
Trim30b	0	1.84043	0.483	0.025	0	Neutrophil	Trim30b
Cyp4f18	0	1.78658	0.493	0.092	0	Neutrophil	Cyp4f18
Upp1	0	1.78654	0.47	0.182	0	Neutrophil	Upp1
Snap23	0	1.76649	0.617	0.321	0	Neutrophil	Snap23
Slc15a31	0	1.76072	0.608	0.137	0	Neutrophil	Slc15a3
Fgr	0	1.7579	0.541	0.103	0	Neutrophil	Fgr
Mirt1	0	1.75776	0.424	0.039	0	Neutrophil	Mirt1
Picalm	0	1.75744	0.794	0.638	0	Neutrophil	Picalm
Coro1a3	0	1.75523	0.799	0.263	0	Neutrophil	Coro1a
Fth11	0	1.72933	0.995	0.963	0	Neutrophil	Fth1
Snx18	0	1.72108	0.612	0.245	0	Neutrophil	Snx18
Arhgap152	0	1.71828	0.558	0.161	0	Neutrophil	Arhgap15
Selplg2	0	1.69322	0.583	0.138	0	Neutrophil	Selplg
Ier5	0	1.67551	0.586	0.34	0	Neutrophil	Ier5
Ostf11	0	1.66972	0.773	0.497	0	Neutrophil	Ostf1
Adgre5	0	1.6696	0.564	0.267	0	Neutrophil	Adgre5
Rabgef1	0	1.6625	0.556	0.29	0	Neutrophil	Rabgef1
Kctd12	0	1.65898	0.517	0.179	0	Neutrophil	Kctd12
Stk17b2	0	1.64555	0.691	0.356	0	Neutrophil	Stk17b
Chil1	0	1.64154	0.392	0.012	0	Neutrophil	Chil1
Ipcef1	0	1.64126	0.384	0.046	0	Neutrophil	Ipcef1
Zyx	0	1.62627	0.617	0.382	0	Neutrophil	Zyx
Sp140	0	1.62437	0.458	0.1	0	Neutrophil	Sp140
Notch2	0	1.62301	0.551	0.254	0	Neutrophil	Notch2
Pirb	0	1.60958	0.503	0.09	0	Neutrophil	Pirb
Ly6g	0	1.6067	0.482	0.157	0	Neutrophil	Ly6g
Ppp1r3b	0	1.60664	0.454	0.127	0	Neutrophil	Ppp1r3b
Ell2	0	1.60001	0.597	0.404	0	Neutrophil	Ell2
Dmxl2	0	1.59796	0.441	0.09	0	Neutrophil	Dmxl2
Hsd11b1	0	1.59692	0.361	0.038	0	Neutrophil	Hsd11b1
Themis2	0	1.59645	0.436	0.045	0	Neutrophil	Themis2
Samhd11	0	1.59584	0.626	0.302	0	Neutrophil	Samhd1
Taldo1	0	1.59462	0.857	0.673	0	Neutrophil	Taldo1
Abtb2	0	1.59271	0.485	0.213	0	Neutrophil	Abtb2
Nfkbid	0	1.56197	0.454	0.119	0	Neutrophil	Nfkbid
Gcnt2	0	1.56085	0.582	0.294	0	Neutrophil	Gcnt2
Nfam1	0	1.55956	0.419	0.054	0	Neutrophil	Nfam1
Arhgdib2	0	1.55854	0.698	0.276	0	Neutrophil	Arhgdib
Tiparp	0	1.55614	0.494	0.305	0	Neutrophil	Tiparp
Prkcb1	0	1.55474	0.482	0.12	0	Neutrophil	Prkcb
Tmcc1	0	1.5527	0.584	0.481	0	Neutrophil	Tmcc1
Fcgr31	0	1.5505	0.582	0.13	0	Neutrophil	Fcgr3
Ddx6	0	1.54951	0.726	0.622	0	Neutrophil	Ddx6
Csf2rb2	0	1.53599	0.598	0.157	0	Neutrophil	Csf2rb
Mirt2	0	1.53594	0.371	0.016	0	Neutrophil	Mirt2
Alcam	0	1.52827	0.55	0.453	0	Neutrophil	Alcam
Prok2	0	1.51029	0.233	0.009	0	Neutrophil	Prok2
Trib1	0	1.50804	0.7	0.499	0	Neutrophil	Trib1
Mapkapk21	0	1.50695	0.614	0.426	0	Neutrophil	Mapkapk2
Rab44	0	1.50139	0.383	0.051	0	Neutrophil	Rab44
Rab20	0	1.49407	0.461	0.219	0	Neutrophil	Rab20
Glipr2	0	1.48954	0.448	0.088	0	Neutrophil	Glipr2
Plk3	0	1.48245	0.478	0.206	0	Neutrophil	Plk3
Gpsm3	0	1.47667	0.513	0.167	0	Neutrophil	Gpsm3
Pla2g71	0	1.47396	0.533	0.178	0	Neutrophil	Pla2g7
Igsf6	0	1.47375	0.391	0.081	0	Neutrophil	Igsf6
Selenon	0	1.47242	0.42	0.135	0	Neutrophil	Selenon
Fpr2	0	1.4724	0.398	0.036	0	Neutrophil	Fpr2
Il1rn1	0	1.47186	0.487	0.294	0	Neutrophil	Il1rn
Mrpl33	0	1.47184	0.745	0.617	0	Neutrophil	Mrpl33
Klhl2	0	1.46666	0.472	0.279	0	Neutrophil	Klhl2
Syk2	0	1.45997	0.582	0.29	0	Neutrophil	Syk
Cd84	0	1.45311	0.416	0.089	0	Neutrophil	Cd84
Csrnp1	0	1.45075	0.415	0.136	0	Neutrophil	Csrnp1
Tarm1	0	1.45008	0.388	0.05	0	Neutrophil	Tarm1
Rab7	0	1.44971	0.637	0.552	0	Neutrophil	Rab7
Map1lc3b	0	1.44756	0.791	0.668	0	Neutrophil	Map1lc3b
Gadd45a	0	1.43686	0.42	0.208	0	Neutrophil	Gadd45a
Card19	0	1.43366	0.443	0.337	0	Neutrophil	Card19
Apbb1ip	0	1.42432	0.492	0.162	0	Neutrophil	Apbb1ip
Ninj11	0	1.42073	0.345	0.257	0	Neutrophil	Ninj1
Smox	0	1.42004	0.629	0.465	0	Neutrophil	Smox
Ehd1	0	1.41462	0.516	0.321	0	Neutrophil	Ehd1
Cd9	0	1.41309	0.898	0.702	0	Neutrophil	Cd9
Nabp1	0	1.41194	0.457	0.197	0	Neutrophil	Nabp1
Dusp16	0	1.41175	0.561	0.438	0	Neutrophil	Dusp16
Pnrc1	0	1.40194	0.737	0.624	0	Neutrophil	Pnrc1
Basp11	0	1.39934	0.565	0.458	0	Neutrophil	Basp1
Spag9	0	1.39839	0.67	0.603	0	Neutrophil	Spag9
Rhog	0	1.39146	0.532	0.296	0	Neutrophil	Rhog
Ncf4	0	1.38788	0.472	0.125	0	Neutrophil	Ncf4
Itgb21	0	1.38757	0.535	0.151	0	Neutrophil	Itgb2
Ralgapa1	0	1.38489	0.477	0.405	0	Neutrophil	Ralgapa1
Cd300lb	0	1.38433	0.317	0.026	0	Neutrophil	Cd300lb
Fmnl1	0	1.3831	0.448	0.106	0	Neutrophil	Fmnl1
Retreg1	0	1.38026	0.579	0.433	0	Neutrophil	Retreg1
Arhgap241	0	1.37795	0.344	0.077	0	Neutrophil	Arhgap24
Arpc3	0	1.37101	0.874	0.733	0	Neutrophil	Arpc3
Osbpl9	0	1.36868	0.553	0.454	0	Neutrophil	Osbpl9
Pag11	0	1.36811	0.418	0.182	0	Neutrophil	Pag1
Cmip	0	1.35213	0.7	0.633	0	Neutrophil	Cmip
Olr11	0	1.34976	0.241	0.055	0	Neutrophil	Olr1
Mctp1	0	1.34932	0.419	0.078	0	Neutrophil	Mctp1
Lpcat2	0	1.34641	0.478	0.243	0	Neutrophil	Lpcat2
Jdp2	0	1.34472	0.337	0.087	0	Neutrophil	Jdp2
Syne1	0	1.33893	0.303	0.112	0	Neutrophil	Syne1
Sik3	0	1.33887	0.563	0.506	0	Neutrophil	Sik3
Tgm21	0	1.33732	0.494	0.235	0	Neutrophil	Tgm2
Egr1	0	1.33512	0.72	0.55	0	Neutrophil	Egr1
Nfe2l21	0	1.33492	0.67	0.545	0	Neutrophil	Nfe2l2
Klra2	0	1.32668	0.352	0.048	0	Neutrophil	Klra2
F630028O10Rik	0	1.3224	0.267	0.021	0	Neutrophil	F630028O10Rik
Suco	0	1.32146	0.448	0.308	0	Neutrophil	Suco
Il18rap	0	1.31673	0.365	0.049	0	Neutrophil	Il18rap
Prr13	0	1.31484	0.72	0.58	0	Neutrophil	Prr13
Ppp1r15a	0	1.31421	0.372	0.305	0	Neutrophil	Ppp1r15a
Baz2b	0	1.31304	0.673	0.592	0	Neutrophil	Baz2b
Marcks2	0	1.30571	0.579	0.425	0	Neutrophil	Marcks
Vav3	0	1.30126	0.396	0.147	0	Neutrophil	Vav3
Svil	0	1.29895	0.525	0.422	0	Neutrophil	Svil
Mgst1	0	1.29564	0.446	0.272	0	Neutrophil	Mgst1
Trim30a	0	1.29251	0.399	0.123	0	Neutrophil	Trim30a
Sirpb1b	0	1.29102	0.297	0.02	0	Neutrophil	Sirpb1b
AB124611	0	1.2856	0.375	0.07	0	Neutrophil	AB124611
Braf	0	1.28079	0.449	0.353	0	Neutrophil	Braf
Kdm6b	0	1.27625	0.55	0.491	0	Neutrophil	Kdm6b
Hck1	0	1.27227	0.4	0.099	0	Neutrophil	Hck
Glrx	0	1.26879	0.469	0.325	0	Neutrophil	Glrx
Fam107b	0	1.26816	0.488	0.361	0	Neutrophil	Fam107b
A530064D06Rik	0	1.26101	0.31	0.016	0	Neutrophil	A530064D06Rik
Atp8b4	0	1.26029	0.337	0.069	0	Neutrophil	Atp8b4
2310001H17Rik	0	1.25987	0.344	0.086	0	Neutrophil	2310001H17Rik
Bst1	0	1.25578	0.326	0.035	0	Neutrophil	Bst1
Tlr2	0	1.25567	0.396	0.182	0	Neutrophil	Tlr2
Clec7a	0	1.25097	0.179	0.031	0	Neutrophil	Clec7a
Slc11a11	0	1.24969	0.353	0.081	0	Neutrophil	Slc11a1
H2-Q10	0	1.24785	0.247	0.049	0	Neutrophil	H2-Q10
Gm5150	0	1.24311	0.277	0.029	0	Neutrophil	Gm5150
Chst111	0	1.24076	0.478	0.272	0	Neutrophil	Chst11
Mpp7	0	1.23928	0.397	0.351	0	Neutrophil	Mpp7
Usp32	0	1.23572	0.417	0.288	0	Neutrophil	Usp32
Sfxn5	0	1.23187	0.301	0.088	0	Neutrophil	Sfxn5
Isg15	0	1.22864	0.275	0.158	0	Neutrophil	Isg15
Myo1f	0	1.22809	0.381	0.103	0	Neutrophil	Myo1f
Cpeb2	0	1.22748	0.35	0.216	0	Neutrophil	Cpeb2
Zeb21	0	1.22688	0.467	0.187	0	Neutrophil	Zeb2
Hcst1	0	1.2259	0.471	0.126	0	Neutrophil	Hcst
Ccpg1	0	1.22135	0.369	0.184	0	Neutrophil	Ccpg1
Itgal	0	1.21677	0.382	0.102	0	Neutrophil	Itgal
Ets2	0	1.21449	0.748	0.62	0	Neutrophil	Ets2
Tmsb4x3	0	1.21448	0.993	0.955	0	Neutrophil	Tmsb4x
Gabarap	0	1.21046	0.848	0.717	0	Neutrophil	Gabarap
Tut7	0	1.20873	0.653	0.585	0	Neutrophil	Tut7
March7	0	1.20831	0.575	0.519	0	Neutrophil	March7
Dock22	0	1.20303	0.559	0.199	0	Neutrophil	Dock2
Hcls11	0	1.20221	0.484	0.164	0	Neutrophil	Hcls1
Gnai2	0	1.18859	0.825	0.714	0	Neutrophil	Gnai2
Kpna4	0	1.18699	0.641	0.599	0	Neutrophil	Kpna4
Anxa11	0	1.1868	0.501	0.402	0	Neutrophil	Anxa11
Dhrs7	0	1.18045	0.437	0.326	0	Neutrophil	Dhrs7
Tnfrsf1a	0	1.17796	0.419	0.265	0	Neutrophil	Tnfrsf1a
Bcl2l11	0	1.17777	0.415	0.367	0	Neutrophil	Bcl2l11
Tlr4	0	1.16515	0.341	0.149	0	Neutrophil	Tlr4
Slc22a15	0	1.15662	0.319	0.131	0	Neutrophil	Slc22a15
Cotl12	0	1.15226	0.619	0.356	0	Neutrophil	Cotl1
Sh2d3c	0	1.15033	0.267	0.065	0	Neutrophil	Sh2d3c
Ifi27l2a1	0	1.14926	0.293	0.19	0	Neutrophil	Ifi27l2a
Cmah1	0	1.14371	0.266	0.038	0	Neutrophil	Cmah
Iqsec1	0	1.14334	0.376	0.21	0	Neutrophil	Iqsec1
Iqgap1	0	1.14158	0.836	0.743	0	Neutrophil	Iqgap1
Pde7b	0	1.14139	0.267	0.058	0	Neutrophil	Pde7b
Gpat3	0	1.13283	0.282	0.043	0	Neutrophil	Gpat3
Oasl2	0	1.13238	0.293	0.124	0	Neutrophil	Oasl2
Gab21	0	1.13203	0.447	0.371	0	Neutrophil	Gab2
Pbx1	0	1.13107	0.519	0.43	0	Neutrophil	Pbx1
Atg7	0	1.12955	0.357	0.257	0	Neutrophil	Atg7
Dusp5	0	1.12851	0.421	0.259	0	Neutrophil	Dusp5
Vasp	0	1.12837	0.647	0.573	0	Neutrophil	Vasp
Csf2ra1	0	1.12677	0.406	0.217	0	Neutrophil	Csf2ra
Ypel3	0	1.12538	0.473	0.317	0	Neutrophil	Ypel3
Rnf144a	0	1.12334	0.257	0.024	0	Neutrophil	Rnf144a
Adipor1	0	1.12152	0.532	0.461	0	Neutrophil	Adipor1
F5	0	1.12089	0.237	0.035	0	Neutrophil	F5
Diaph1	0	1.11543	0.632	0.577	0	Neutrophil	Diaph1
Tnfaip6	0	1.10942	0.192	0.022	0	Neutrophil	Tnfaip6
Ptpn6	0	1.10398	0.437	0.305	0	Neutrophil	Ptpn6
Rab31	0	1.10026	0.339	0.198	0	Neutrophil	Rab31
Ly6c22	0	1.09915	0.329	0.07	0	Neutrophil	Ly6c2
Actg1	0	1.09685	0.969	0.912	0	Neutrophil	Actg1
Cdkn2d	0	1.09439	0.329	0.134	0	Neutrophil	Cdkn2d
Atxn10	0	1.09392	0.425	0.379	0	Neutrophil	Atxn10
Cd300a	0	1.08795	0.295	0.062	0	Neutrophil	Cd300a
Sdcbp1	0	1.08454	0.646	0.593	0	Neutrophil	Sdcbp
Fas	0	1.08304	0.279	0.09	0	Neutrophil	Fas
Nadk	0	1.0825	0.408	0.318	0	Neutrophil	Nadk
Ccnl1	0	1.0816	0.653	0.623	0	Neutrophil	Ccnl1
Nudt4	0	1.08077	0.53	0.443	0	Neutrophil	Nudt4
Vsir	0	1.08067	0.346	0.099	0	Neutrophil	Vsir
Fosl2	0	1.08037	0.592	0.514	0	Neutrophil	Fosl2
Il13ra1	0	1.07994	0.372	0.273	0	Neutrophil	Il13ra1
Ogfrl1	0	1.07615	0.29	0.073	0	Neutrophil	Ogfrl1
Irak2	0	1.07204	0.392	0.348	0	Neutrophil	Irak2
Eif1	0	1.07002	0.965	0.88	0	Neutrophil	Eif1
Socs31	0	1.06852	0.422	0.328	0	Neutrophil	Socs3
H2-D11	0	1.06729	0.881	0.763	0	Neutrophil	H2-D1
Il15	0	1.06559	0.258	0.123	0	Neutrophil	Il15
Trps11	0	1.06474	0.454	0.179	0	Neutrophil	Trps1
Timp2	0	1.06344	0.454	0.294	0	Neutrophil	Timp2
S100a6	0	1.05573	0.989	0.954	0	Neutrophil	S100a6
App1	0	1.0498	0.75	0.655	0	Neutrophil	App
Plbd11	0	1.04564	0.327	0.152	0	Neutrophil	Plbd1
Birc3	0	1.04244	0.426	0.349	0	Neutrophil	Birc3
Bcl2l1	0	1.04092	0.4	0.372	0	Neutrophil	Bcl2l1
Atg3	0	1.03789	0.417	0.364	0	Neutrophil	Atg3
Dop1b	0	1.0321	0.319	0.218	0	Neutrophil	Dop1b
Ptpn11	0	1.03194	0.573	0.491	0	Neutrophil	Ptpn1
Ccnd31	0	1.02703	0.434	0.361	0	Neutrophil	Ccnd3
Gm34084	0	1.02502	0.25	0.029	0	Neutrophil	Gm34084
Il1a1	0	1.02448	0.228	0.113	0	Neutrophil	Il1a
Msn2	0	1.02333	0.611	0.311	0	Neutrophil	Msn
Lbr	0	1.02089	0.393	0.296	0	Neutrophil	Lbr
Gfod1	0	1.02022	0.272	0.098	0	Neutrophil	Gfod1
Rap1b	0	1.02016	0.736	0.663	0	Neutrophil	Rap1b
Cyth1	0	1.01752	0.453	0.399	0	Neutrophil	Cyth1
Sp1001	0	1.01523	0.359	0.157	0	Neutrophil	Sp100
Lcp2	0	1.00857	0.355	0.126	0	Neutrophil	Lcp2
4833407H14Rik	0	1.00391	0.234	0.03	0	Neutrophil	4833407H14Rik
Siglece	0	1.00177	0.265	0.036	0	Neutrophil	Siglece
Cdk2ap2	3.19296834517885e-289	1.21551	0.461	0.489	1.79722609245082e-284	Neutrophil	Cdk2ap2
Nampt	9.3397397798722e-287	1.08599	0.35	0.313	5.25705932989666e-282	Neutrophil	Nampt
Gadd45b	3.89340276659139e-248	1.79351	0.401	0.397	2.1914796152313e-243	Neutrophil	Gadd45b
Csf1	1.16233486738264e-196	1.04808	0.194	0.137	6.54243426803666e-192	Neutrophil	Csf1
Ifrd1	2.43015372111394e-132	1.03114	0.483	0.551	1.3678606250034e-127	Neutrophil	Ifrd1
Cstb1	2.87572387068061e-48	1.1209	0.36	0.54	1.61865869508999e-43	Neutrophil	Cstb
Col3a1	0	5.75793	0.901	0.018	0	Stromal	Col3a1
Dcn	0	5.73547	0.838	0.021	0	Stromal	Dcn
Mmp10	0	5.55276	0.497	0.022	0	Stromal	Mmp10
Mmp13	0	5.39673	0.462	0.042	0	Stromal	Mmp13
Sparc	0	4.98021	0.906	0.035	0	Stromal	Sparc
Col1a1	0	4.94824	0.877	0.012	0	Stromal	Col1a1
Col1a2	0	4.62051	0.818	0.007	0	Stromal	Col1a2
Cemip	0	4.43858	0.374	0.03	0	Stromal	Cemip
Igfbp5	0	4.37525	0.557	0.007	0	Stromal	Igfbp5
Igfbp7	0	4.30887	0.918	0.046	0	Stromal	Igfbp7
Il11	0	3.86132	0.462	0.018	0	Stromal	Il11
Bgn	0	3.808	0.819	0.009	0	Stromal	Bgn
Nrg11	0	3.73172	0.365	0.057	0	Stromal	Nrg1
Col4a1	0	3.65953	0.878	0.106	0	Stromal	Col4a1
Col5a2	0	3.62618	0.851	0.008	0	Stromal	Col5a2
Tnc	0	3.59208	0.564	0.013	0	Stromal	Tnc
Fstl1	0	3.57161	0.84	0.015	0	Stromal	Fstl1
Piezo2	0	3.56407	0.539	0.014	0	Stromal	Piezo2
Cald1	0	3.49824	0.92	0.21	0	Stromal	Cald1
Il1rl1	0	3.49284	0.346	0.036	0	Stromal	Il1rl1
Serpina3n	0	3.38789	0.317	0.004	0	Stromal	Serpina3n
Saa31	0	3.27788	0.336	0.058	0	Stromal	Saa3
Col4a2	0	3.26011	0.863	0.082	0	Stromal	Col4a2
Inhba1	0	3.25612	0.563	0.096	0	Stromal	Inhba
C3	0	3.22796	0.483	0.125	0	Stromal	C3
Rgs5	0	3.18509	0.208	0.004	0	Stromal	Rgs5
Serping1	0	3.13423	0.788	0.013	0	Stromal	Serping1
Igfbp4	0	3.12765	0.697	0.307	0	Stromal	Igfbp4
Col6a3	0	3.09037	0.746	0.003	0	Stromal	Col6a3
Col5a3	0	3.07082	0.643	0.003	0	Stromal	Col5a3
Col18a1	0	2.98208	0.727	0.059	0	Stromal	Col18a1
Sfrp1	0	2.97631	0.311	0.004	0	Stromal	Sfrp1
Dpt	0	2.93817	0.395	0.002	0	Stromal	Dpt
Serpine2	0	2.93291	0.645	0.022	0	Stromal	Serpine2
Grem1	0	2.81987	0.456	0.002	0	Stromal	Grem1
Itga1	0	2.8119	0.641	0.069	0	Stromal	Itga1
Acta2	0	2.77267	0.379	0.068	0	Stromal	Acta2
Glis3	0	2.76934	0.638	0.107	0	Stromal	Glis3
Col6a1	0	2.75933	0.768	0.003	0	Stromal	Col6a1
Serpinh1	0	2.74581	0.8	0.023	0	Stromal	Serpinh1
Mmp3	0	2.73687	0.241	0.004	0	Stromal	Mmp3
Fbn1	0	2.69739	0.649	0.005	0	Stromal	Fbn1
Lgals13	0	2.6796	0.817	0.193	0	Stromal	Lgals1
Ereg	0	2.66876	0.431	0.014	0	Stromal	Ereg
Tenm3	0	2.66577	0.452	0.011	0	Stromal	Tenm3
Aebp1	0	2.66515	0.716	0.008	0	Stromal	Aebp1
Timp3	0	2.66478	0.625	0.148	0	Stromal	Timp3
Col12a1	0	2.64143	0.611	0.004	0	Stromal	Col12a1
Lum	0	2.61277	0.303	0.003	0	Stromal	Lum
Col5a1	0	2.61002	0.765	0.002	0	Stromal	Col5a1
Tagln	0	2.58353	0.309	0.009	0	Stromal	Tagln
Meg3	0	2.58261	0.461	0.006	0	Stromal	Meg3
C4b	0	2.56481	0.333	0.008	0	Stromal	C4b
Dlc1	0	2.55152	0.634	0.012	0	Stromal	Dlc1
Mmp2	0	2.5148	0.586	0.018	0	Stromal	Mmp2
Pcdh7	0	2.48972	0.588	0.104	0	Stromal	Pcdh7
Postn	0	2.471	0.554	0.002	0	Stromal	Postn
Gm16685	0	2.46872	0.348	0.037	0	Stromal	Gm16685
Csgalnact1	0	2.43404	0.563	0.014	0	Stromal	Csgalnact1
Col6a2	0	2.39912	0.727	0.002	0	Stromal	Col6a2
Pdgfra	0	2.39798	0.607	0.003	0	Stromal	Pdgfra
Tpm2	0	2.38832	0.621	0.056	0	Stromal	Tpm2
Fbln2	0	2.36738	0.451	0.007	0	Stromal	Fbln2
Sulf1	0	2.36334	0.634	0.008	0	Stromal	Sulf1
Sox5	0	2.33558	0.619	0.08	0	Stromal	Sox5
C1s1	0	2.31168	0.595	0.005	0	Stromal	C1s1
Lhfp	0	2.29349	0.73	0.018	0	Stromal	Lhfp
Loxl2	0	2.27609	0.726	0.007	0	Stromal	Loxl2
Fn11	0	2.23902	0.829	0.374	0	Stromal	Fn1
Nid1	0	2.21316	0.714	0.02	0	Stromal	Nid1
Ccdc80	0	2.20837	0.438	0.051	0	Stromal	Ccdc80
Adgrl3	0	2.20611	0.468	0.009	0	Stromal	Adgrl3
Slit3	0	2.195	0.378	0.006	0	Stromal	Slit3
Rbp1	0	2.1901	0.548	0.121	0	Stromal	Rbp1
Clec3b	0	2.17794	0.264	0.004	0	Stromal	Clec3b
Rbfox1	0	2.17728	0.259	0.006	0	Stromal	Rbfox1
Pdgfrb	0	2.16572	0.668	0.006	0	Stromal	Pdgfrb
Cp	0	2.15803	0.564	0.053	0	Stromal	Cp
Cxcl14	0	2.15448	0.481	0.043	0	Stromal	Cxcl14
Wnt5a	0	2.14363	0.496	0.006	0	Stromal	Wnt5a
Lamb1	0	2.11973	0.724	0.04	0	Stromal	Lamb1
Mfap5	0	2.07679	0.268	0.001	0	Stromal	Mfap5
Lamc1	0	2.07565	0.757	0.161	0	Stromal	Lamc1
Bicc1	0	2.07007	0.67	0.023	0	Stromal	Bicc1
Ebf12	0	2.06676	0.427	0.033	0	Stromal	Ebf1
Serpine1	0	2.05533	0.386	0.032	0	Stromal	Serpine1
Tnxb	0	2.0439	0.385	0.003	0	Stromal	Tnxb
Fgf7	0	2.04322	0.486	0.002	0	Stromal	Fgf7
Smoc1	0	2.04018	0.316	0.006	0	Stromal	Smoc1
Ltbp4	0	2.03349	0.463	0.077	0	Stromal	Ltbp4
Kalrn	0	2.00418	0.551	0.129	0	Stromal	Kalrn
Cacna2d1	0	1.98617	0.647	0.021	0	Stromal	Cacna2d1
Antxr1	0	1.97652	0.685	0.011	0	Stromal	Antxr1
Cacna1c	0	1.96361	0.512	0.09	0	Stromal	Cacna1c
Igfbp6	0	1.95311	0.433	0.042	0	Stromal	Igfbp6
Rarres2	0	1.94555	0.456	0.001	0	Stromal	Rarres2
Eln	0	1.93497	0.297	0.004	0	Stromal	Eln
Fermt2	0	1.92735	0.689	0.099	0	Stromal	Fermt2
Vcan1	0	1.92307	0.524	0.036	0	Stromal	Vcan
Prkg1	0	1.91906	0.364	0.019	0	Stromal	Prkg1
Cygb	0	1.90955	0.427	0.005	0	Stromal	Cygb
Sdk1	0	1.89403	0.433	0.028	0	Stromal	Sdk1
Gpx3	0	1.88729	0.531	0.046	0	Stromal	Gpx3
Crispld2	0	1.88495	0.491	0.036	0	Stromal	Crispld2
Samd4	0	1.88282	0.572	0.065	0	Stromal	Samd4
Bmp4	0	1.87862	0.474	0.004	0	Stromal	Bmp4
Plpp3	0	1.85999	0.521	0.128	0	Stromal	Plpp3
Sparcl1	0	1.8587	0.354	0.008	0	Stromal	Sparcl1
Pdpn	0	1.82457	0.556	0.033	0	Stromal	Pdpn
Fhl1	0	1.81016	0.461	0.03	0	Stromal	Fhl1
Syne11	0	1.80744	0.667	0.141	0	Stromal	Syne1
Sod3	0	1.80642	0.572	0.001	0	Stromal	Sod3
Myh11	0	1.80521	0.192	0.003	0	Stromal	Myh11
Adamts2	0	1.79128	0.504	0.002	0	Stromal	Adamts2
Adamts12	0	1.77958	0.478	0.003	0	Stromal	Adamts12
Myl9	0	1.77349	0.314	0.013	0	Stromal	Myl9
Col14a1	0	1.77118	0.285	0.032	0	Stromal	Col14a1
Dst	0	1.76841	0.771	0.193	0	Stromal	Dst
Axl	0	1.7682	0.655	0.029	0	Stromal	Axl
Adamdec1	0	1.74813	0.158	0.014	0	Stromal	Adamdec1
Lrp11	0	1.73897	0.633	0.129	0	Stromal	Lrp1
Sdc2	0	1.72522	0.56	0.023	0	Stromal	Sdc2
Nbl1	0	1.71877	0.596	0.055	0	Stromal	Nbl1
C1ra	0	1.70859	0.438	0.01	0	Stromal	C1ra
Clmp	0	1.70359	0.553	0.058	0	Stromal	Clmp
Itga51	0	1.69842	0.563	0.105	0	Stromal	Itga5
Ppic	0	1.6918	0.616	0.053	0	Stromal	Ppic
Gja1	0	1.68313	0.393	0.04	0	Stromal	Gja1
Gm13889	0	1.67641	0.413	0.003	0	Stromal	Gm13889
Cd248	0	1.66864	0.428	0.001	0	Stromal	Cd248
Igf1	0	1.6678	0.422	0.055	0	Stromal	Igf1
Pdzrn3	0	1.663	0.57	0.089	0	Stromal	Pdzrn3
Cxcl12	0	1.63954	0.275	0.007	0	Stromal	Cxcl12
Tgfbr3	0	1.63446	0.322	0.021	0	Stromal	Tgfbr3
Ecm1	0	1.63067	0.718	0.235	0	Stromal	Ecm1
Plod2	0	1.62668	0.568	0.01	0	Stromal	Plod2
Cfh	0	1.59236	0.402	0.057	0	Stromal	Cfh
Col8a1	0	1.59145	0.235	0.015	0	Stromal	Col8a1
Medag	0	1.58661	0.49	0.004	0	Stromal	Medag
Fbxl7	0	1.58178	0.471	0.016	0	Stromal	Fbxl7
Bmp1	0	1.5767	0.616	0.081	0	Stromal	Bmp1
Bmp6	0	1.57424	0.381	0.024	0	Stromal	Bmp6
Ddr2	0	1.56879	0.564	0.001	0	Stromal	Ddr2
Mfge8	0	1.55632	0.714	0.236	0	Stromal	Mfge8
Ccn2	0	1.55543	0.285	0.019	0	Stromal	Ccn2
Zeb11	0	1.54858	0.683	0.108	0	Stromal	Zeb1
Cavin3	0	1.54825	0.586	0.09	0	Stromal	Cavin3
Ptprm	0	1.54798	0.51	0.032	0	Stromal	Ptprm
Tm4sf1	0	1.54756	0.494	0.061	0	Stromal	Tm4sf1
Bmp5	0	1.5344	0.323	0.001	0	Stromal	Bmp5
Pde1a	0	1.53354	0.472	0.004	0	Stromal	Pde1a
Loxl1	0	1.53078	0.456	0.001	0	Stromal	Loxl1
Fgfr1	0	1.51268	0.604	0.02	0	Stromal	Fgfr1
Lpar1	0	1.51137	0.522	0.098	0	Stromal	Lpar1
Rcn3	0	1.5027	0.587	0.007	0	Stromal	Rcn3
Ptges	0	1.48962	0.512	0.074	0	Stromal	Ptges
Mxra8	0	1.48627	0.554	0.004	0	Stromal	Mxra8
Lama4	0	1.48227	0.5	0.052	0	Stromal	Lama4
Htra3	0	1.47844	0.376	0.011	0	Stromal	Htra3
Ednra	0	1.47471	0.4	0.007	0	Stromal	Ednra
Emp31	0	1.46773	0.706	0.222	0	Stromal	Emp3
Calu	0	1.46141	0.717	0.32	0	Stromal	Calu
Tgfb2	0	1.45831	0.453	0.017	0	Stromal	Tgfb2
Pcolce	0	1.44985	0.499	0.008	0	Stromal	Pcolce
Lama2	0	1.44688	0.346	0.002	0	Stromal	Lama2
Cd34	0	1.44651	0.27	0.024	0	Stromal	Cd34
Hspg2	0	1.44483	0.624	0.066	0	Stromal	Hspg2
Lox	0	1.43615	0.433	0.001	0	Stromal	Lox
Scara5	0	1.43592	0.258	0.002	0	Stromal	Scara5
Prr16	0	1.41466	0.344	0.013	0	Stromal	Prr16
Gng11	0	1.40879	0.489	0.072	0	Stromal	Gng11
Fmo2	0	1.40632	0.214	0.023	0	Stromal	Fmo2
Epn2	0	1.40155	0.576	0.149	0	Stromal	Epn2
Timp11	0	1.3956	0.499	0.105	0	Stromal	Timp1
Aspn	0	1.39437	0.268	0.008	0	Stromal	Aspn
Adamts6	0	1.39189	0.396	0.06	0	Stromal	Adamts6
Spon2	0	1.38521	0.299	0.019	0	Stromal	Spon2
Tns1	0	1.3844	0.567	0.027	0	Stromal	Tns1
Mustn1	0	1.37659	0.387	0.004	0	Stromal	Mustn1
8030451A03Rik	0	1.37422	0.25	0.007	0	Stromal	8030451A03Rik
Lmcd1	0	1.36566	0.31	0.023	0	Stromal	Lmcd1
Chl1	0	1.36278	0.253	0.013	0	Stromal	Chl1
Plxdc2	0	1.33823	0.466	0.04	0	Stromal	Plxdc2
Cavin1	0	1.32656	0.49	0.09	0	Stromal	Cavin1
Olfml2b	0	1.32324	0.458	0.011	0	Stromal	Olfml2b
Spon1	0	1.31618	0.351	0.02	0	Stromal	Spon1
Dpysl3	0	1.3157	0.58	0.183	0	Stromal	Dpysl3
Itgb3	0	1.30878	0.466	0.029	0	Stromal	Itgb3
Pxdn	0	1.30651	0.47	0.065	0	Stromal	Pxdn
Stc1	0	1.30601	0.244	0.01	0	Stromal	Stc1
Srpx2	0	1.30316	0.506	0.001	0	Stromal	Srpx2
Crip2	0	1.30234	0.57	0.134	0	Stromal	Crip2
Chsy3	0	1.29976	0.318	0.027	0	Stromal	Chsy3
Plau	0	1.29649	0.308	0.025	0	Stromal	Plau
Sema3a	0	1.29357	0.235	0.018	0	Stromal	Sema3a
Col7a1	0	1.29131	0.277	0.009	0	Stromal	Col7a1
Spsb1	0	1.28865	0.558	0.115	0	Stromal	Spsb1
Rora1	0	1.28195	0.644	0.116	0	Stromal	Rora
Prickle2	0	1.27428	0.4	0.021	0	Stromal	Prickle2
Epas1	0	1.26938	0.452	0.089	0	Stromal	Epas1
Frmd6	0	1.26534	0.568	0.151	0	Stromal	Frmd6
Rhoj	0	1.2531	0.73	0.256	0	Stromal	Rhoj
Trpc6	0	1.24582	0.327	0.001	0	Stromal	Trpc6
Osmr	0	1.21786	0.555	0.064	0	Stromal	Osmr
Lgi2	0	1.21617	0.28	0.009	0	Stromal	Lgi2
Cdc42bpa	0	1.21397	0.588	0.146	0	Stromal	Cdc42bpa
Selenom	0	1.21185	0.556	0.141	0	Stromal	Selenom
Bdkrb2	0	1.21029	0.289	0.006	0	Stromal	Bdkrb2
Cped1	0	1.2031	0.45	0.031	0	Stromal	Cped1
Pappa	0	1.20173	0.209	0.006	0	Stromal	Pappa
Gpm6b	0	1.20015	0.433	0.071	0	Stromal	Gpm6b
Pde10a	0	1.19698	0.369	0.054	0	Stromal	Pde10a
Ackr3	0	1.19692	0.421	0.043	0	Stromal	Ackr3
Ccl11	0	1.19656	0.236	0.001	0	Stromal	Ccl11
Slc43a3	0	1.1934	0.322	0.015	0	Stromal	Slc43a3
Il1r1	0	1.19234	0.538	0.094	0	Stromal	Il1r1
Tshz3	0	1.18799	0.435	0.019	0	Stromal	Tshz3
Prnp	0	1.18579	0.554	0.139	0	Stromal	Prnp
Ogn	0	1.18559	0.206	0.006	0	Stromal	Ogn
Oaf	0	1.17968	0.524	0.073	0	Stromal	Oaf
Bnc2	0	1.17677	0.311	0.002	0	Stromal	Bnc2
Ctsk	0	1.17045	0.363	0.007	0	Stromal	Ctsk
Abi3bp	0	1.16844	0.297	0.048	0	Stromal	Abi3bp
Itgb51	0	1.16445	0.596	0.152	0	Stromal	Itgb5
Colec12	0	1.15906	0.453	0.018	0	Stromal	Colec12
Actg2	0	1.15804	0.209	0.003	0	Stromal	Actg2
Magi2	0	1.1466	0.341	0.061	0	Stromal	Magi2
Wwtr1	0	1.14333	0.641	0.195	0	Stromal	Wwtr1
Ptprn	0	1.13993	0.313	0.004	0	Stromal	Ptprn
Ttc28	0	1.13957	0.508	0.044	0	Stromal	Ttc28
Arhgap10	0	1.13393	0.506	0.094	0	Stromal	Arhgap10
Npy1r	0	1.13203	0.201	0.011	0	Stromal	Npy1r
Efemp1	0	1.13116	0.255	0.002	0	Stromal	Efemp1
Abcc9	0	1.13057	0.279	0.003	0	Stromal	Abcc9
Adam191	0	1.12857	0.494	0.091	0	Stromal	Adam19
Gas1	0	1.12492	0.306	0.037	0	Stromal	Gas1
Gpc6	0	1.12218	0.273	0.042	0	Stromal	Gpc6
Matn2	0	1.11605	0.311	0.015	0	Stromal	Matn2
Zcchc24	0	1.11585	0.479	0.013	0	Stromal	Zcchc24
Prrx1	0	1.11509	0.307	0.001	0	Stromal	Prrx1
Dio2	0	1.11443	0.19	0.002	0	Stromal	Dio2
Emilin1	0	1.10977	0.444	0.019	0	Stromal	Emilin1
Prickle1	0	1.08993	0.311	0.037	0	Stromal	Prickle1
Hgf	0	1.08234	0.365	0.015	0	Stromal	Hgf
Fndc1	0	1.07568	0.26	0.018	0	Stromal	Fndc1
Sept4	0	1.07163	0.321	0.007	0	Stromal	Sept4
Adamts5	0	1.07103	0.228	0.006	0	Stromal	Adamts5
Des	0	1.06897	0.207	0.001	0	Stromal	Des
Cd302	0	1.06827	0.438	0.052	0	Stromal	Cd302
Gnb4	0	1.06734	0.424	0.02	0	Stromal	Gnb4
Col15a1	0	1.06028	0.271	0.014	0	Stromal	Col15a1
Ndufa4l2	0	1.05974	0.169	0.01	0	Stromal	Ndufa4l2
Angptl2	0	1.05474	0.504	0.112	0	Stromal	Angptl2
Arhgap242	0	1.05218	0.527	0.119	0	Stromal	Arhgap24
Tgfb1i1	0	1.05201	0.459	0.009	0	Stromal	Tgfb1i1
Arhgap28	0	1.0516	0.347	0.013	0	Stromal	Arhgap28
A4galt	0	1.0493	0.435	0.01	0	Stromal	A4galt
Efemp2	0	1.04916	0.485	0.043	0	Stromal	Efemp2
Pcsk5	0	1.04189	0.306	0.013	0	Stromal	Pcsk5
Foxf1	0	1.03982	0.437	0.002	0	Stromal	Foxf1
Mfap4	0	1.03324	0.18	0	0	Stromal	Mfap4
Cav1	0	1.0328	0.351	0.014	0	Stromal	Cav1
Serpinf1	0	1.03212	0.315	0.005	0	Stromal	Serpinf1
Dclk1	0	1.02964	0.333	0.009	0	Stromal	Dclk1
Mrc2	0	1.02823	0.388	0.006	0	Stromal	Mrc2
Ccn4	0	1.02656	0.382	0.014	0	Stromal	Ccn4
Ehd2	0	1.02322	0.488	0.018	0	Stromal	Ehd2
Tspan4	0	1.01689	0.471	0.048	0	Stromal	Tspan4
Nkx2-3	0	1.00956	0.41	0.003	0	Stromal	Nkx2-3
Ltbp3	0	1.00692	0.454	0.045	0	Stromal	Ltbp3
Ltbp1	0	1.00638	0.436	0.085	0	Stromal	Ltbp1
Tppp3	6.47367296543204e-300	1.02576	0.308	0.054	3.64383630205273e-295	Stromal	Tppp3
Lbp	1.2955323754033e-298	1.22651	0.214	0.028	7.29216308143253e-294	Stromal	Lbp
Pmp22	5.62072151940067e-298	1.28281	0.539	0.16	3.16373552162505e-293	Stromal	Pmp22
Timp21	1.33560671561009e-297	1.85827	0.723	0.318	7.51772952015452e-293	Stromal	Timp2
P4ha1	8.3875377892602e-297	1.12227	0.552	0.161	4.72109339544089e-292	Stromal	P4ha1
Itgb1	6.16162339923839e-294	1.5035	0.852	0.541	3.46819296272931e-289	Stromal	Itgb1
Nav1	1.47428063738786e-292	1.35997	0.677	0.268	8.29828342366502e-288	Stromal	Nav1
Csrp1	1.11005187840274e-284	1.79746	0.727	0.33	6.2481490079655e-280	Stromal	Csrp1
Pdzd2	2.4247414184167e-274	1.03215	0.273	0.046	1.36481420218421e-269	Stromal	Pdzd2
Bmp2	9.86523285118529e-274	2.13618	0.369	0.085	5.55284361494666e-269	Stromal	Bmp2
Pde3a	3.052452637952e-270	1.24293	0.448	0.117	1.71813401632404e-265	Stromal	Pde3a
Eva1b	6.90680341736941e-268	1.10236	0.55	0.182	3.88763243953472e-263	Stromal	Eva1b
Rbpms	1.78885832524485e-266	1.30569	0.708	0.296	1.00689468553057e-261	Stromal	Rbpms
Pmepa1	4.1068435536436e-257	1.74059	0.836	0.522	2.31161903103937e-252	Stromal	Pmepa1
Myof	1.1874110602548e-255	1.21432	0.669	0.274	6.68358063485617e-251	Stromal	Myof
Fndc3b	2.85969313908168e-254	1.39265	0.813	0.465	1.60963547719491e-249	Stromal	Fndc3b
Mprip	2.37231609189233e-252	1.30388	0.773	0.403	1.33530555864343e-247	Stromal	Mprip
Vim1	7.45599134791991e-247	1.65346	0.838	0.493	4.19675385000368e-242	Stromal	Vim
Rnase4	6.01894277111463e-246	1.72775	0.493	0.161	3.38788231757729e-241	Stromal	Rnase4
Anxa51	2.81363802693489e-244	1.33121	0.751	0.394	1.58371243622084e-239	Stromal	Anxa5
Svep1	1.39159568692328e-240	1.49393	0.31	0.068	7.83287464298509e-236	Stromal	Svep1
Cyb5r3	7.69377827111567e-232	1.2429	0.669	0.336	4.33059697546288e-227	Stromal	Cyb5r3
Akr1b8	5.3066499230181e-231	1.40843	0.447	0.136	2.9869540421692e-226	Stromal	Akr1b8
Mmp14	1.79196073026455e-229	1.29703	0.747	0.4	1.00864093624401e-224	Stromal	Mmp14
Rhoc	1.45010882468245e-228	1.06672	0.696	0.308	8.1622275414901e-224	Stromal	Rhoc
Tpm1	2.52735514559046e-228	1.90026	0.865	0.544	1.4225723907985e-223	Stromal	Tpm1
Sept11	1.9610720937061e-227	1.13276	0.67	0.308	1.10382864938435e-222	Stromal	Sept11
Ctsl1	5.25330888478932e-226	1.36795	0.791	0.48	2.95692997198136e-221	Stromal	Ctsl
Tuba1a	3.09693720862278e-222	1.24055	0.681	0.314	1.7431730466175e-217	Stromal	Tuba1a
Cd63	3.33702033550321e-221	1.12358	0.855	0.589	1.87830863624469e-216	Stromal	Cd63
Palld	3.3918002545053e-218	1.12363	0.633	0.268	1.9091426092534e-213	Stromal	Palld
St5	2.76200370490723e-210	1.10243	0.509	0.185	1.55464902538114e-205	Stromal	St5
Ghr	3.0623882155638e-210	1.09224	0.484	0.163	1.7237264548944e-205	Stromal	Ghr
Cxcl1	8.40996438041622e-206	2.57749	0.442	0.147	4.73371665080488e-201	Stromal	Cxcl1
Robo2	4.07921650801511e-205	1.039	0.274	0.059	2.29606859586647e-200	Stromal	Robo2
Emp1	5.35155032900644e-203	1.00744	0.578	0.221	3.01222713368786e-198	Stromal	Emp1
Tshz2	3.08677074407433e-197	1.26788	0.594	0.248	1.73745064871712e-192	Stromal	Tshz2
Htra1	4.24326933825962e-193	1.58688	0.578	0.251	2.38840901242619e-188	Stromal	Htra1
Apbb2	1.62560730658743e-189	1.27522	0.566	0.246	9.15005584658866e-185	Stromal	Apbb2
Filip1l	1.48732627015196e-188	1.50382	0.708	0.389	8.37171337680436e-184	Stromal	Filip1l
Zbtb20	1.01911439087983e-182	1.24981	0.8	0.459	5.73628917194528e-178	Stromal	Zbtb20
Il6st	2.47522068977994e-180	1.03712	0.525	0.218	1.39322746965643e-175	Stromal	Il6st
Itgav	1.97717414976788e-168	1.21115	0.684	0.365	1.11289201367985e-163	Stromal	Itgav
Nedd4	2.10449840674815e-168	1.05153	0.798	0.493	1.18455901820633e-163	Stromal	Nedd4
Hspb1	4.52594933307278e-165	1.01009	0.552	0.231	2.54752110110667e-160	Stromal	Hspb1
Tmem176a1	1.14334798252222e-159	1.42518	0.734	0.433	6.43556278922279e-155	Stromal	Tmem176a
Tmem176b1	1.1671934042103e-159	1.34205	0.773	0.462	6.56978151427851e-155	Stromal	Tmem176b
Crip12	7.03713724545171e-158	1.39253	0.869	0.651	3.9609934413474e-153	Stromal	Crip1
Fbxo32	4.80010909627383e-157	1.42133	0.416	0.155	2.70183740701965e-152	Stromal	Fbxo32
Heg1	9.65393083442799e-157	1.24454	0.498	0.214	5.43390804877448e-152	Stromal	Heg1
Tln2	2.91175286550554e-156	1.01905	0.466	0.192	1.6389383354071e-151	Stromal	Tln2
Large1	1.268378068179e-155	1.15319	0.595	0.281	7.13931963235911e-151	Stromal	Large1
Cmc2	2.07120886936427e-155	1.23684	0.452	0.186	1.16582133629906e-150	Stromal	Cmc2
Kcnk10	1.43879961394242e-153	1.2998	0.152	0.026	8.09857138699771e-149	Stromal	Kcnk10
Flna	8.68940982381609e-153	1.03778	0.703	0.393	4.89100810753136e-148	Stromal	Flna
Arhgap42	1.72750136192001e-146	1.1486	0.571	0.28	9.72358691583914e-142	Stromal	Arhgap42
Ext1	1.80446152967843e-145	1.24092	0.782	0.467	1.0156772612101e-140	Stromal	Ext1
Gsn	2.43478608911264e-145	3.22097	0.637	0.37	1.37046804597883e-140	Stromal	Gsn
Stard13	2.52733725826459e-145	1.03912	0.484	0.203	1.42256232255939e-140	Stromal	Stard13
Tgfbi1	1.23708125403743e-125	1.00623	0.473	0.192	6.96315925460049e-121	Stromal	Tgfbi
Thsd4	2.98621908157095e-118	1.13471	0.31	0.105	1.68085313444384e-113	Stromal	Thsd4
Fbln1	5.85926759377562e-107	1.9724	0.36	0.156	3.29800595050848e-102	Stromal	Fbln1
Tagln21	2.3069544127703e-105	1.00481	0.773	0.587	1.29851543031602e-100	Stromal	Tagln2
Ndrg1	5.61473712984045e-105	1.23127	0.552	0.311	3.16036708827329e-100	Stromal	Ndrg1
Pi16	1.23023741216051e-102	2.44315	0.215	0.063	6.92463732182787e-98	Stromal	Pi16
F3	8.83683670113029e-98	1.37279	0.436	0.209	4.97399027396521e-93	Stromal	F3
Mylk	5.43896173068943e-89	1.15781	0.287	0.112	3.06142838935316e-84	Stromal	Mylk
Pde4d	5.59945524817778e-75	1.4418	0.621	0.437	3.15176537554183e-70	Stromal	Pde4d
Tcim	7.84022123493254e-75	1.09155	0.417	0.226	4.41302532650648e-70	Stromal	Tcim
Myo10	1.67614741312524e-73	1.21608	0.574	0.386	9.43453094425805e-69	Stromal	Myo10
Mmp121	1.62131872564793e-58	1.70745	0.163	0.054	9.12591671105449e-54	Stromal	Mmp12
Hp1	4.48518509547829e-48	1.33647	0.421	0.234	2.52457613469187e-43	Stromal	Hp
Cd551	1.14081137618324e-42	2.07387	0.323	0.202	6.42128499312259e-38	Stromal	Cd55
Cxcl5	2.29294816153025e-41	1.46281	0.381	0.234	1.29063173168053e-36	Stromal	Cxcl5
Ifi27l2a2	1.22151116469425e-37	1.55863	0.335	0.206	6.8755198927145e-33	Stromal	Ifi27l2a
Gas6	5.73203739842157e-09	1.09295	0.249	0.2	0.000322639189044955	Stromal	Gas6
Igfbp71	0	5.21851	0.928	0.046	0	Endothelial	Igfbp7
Col4a11	0	4.59542	0.937	0.104	0	Endothelial	Col4a1
Sparc1	0	4.35453	0.847	0.035	0	Endothelial	Sparc
Col4a21	0	4.16136	0.909	0.081	0	Endothelial	Col4a2
Flt1	0	4.03532	0.797	0.048	0	Endothelial	Flt1
Igfbp3	0	3.94734	0.712	0.025	0	Endothelial	Igfbp3
Serpine11	0	3.85972	0.578	0.03	0	Endothelial	Serpine1
Fabp4	0	3.79516	0.637	0.007	0	Endothelial	Fabp4
Plvap	0	3.77043	0.824	0.011	0	Endothelial	Plvap
Ctla2a1	0	3.62263	0.835	0.087	0	Endothelial	Ctla2a
Ptprb	0	3.38498	0.865	0.007	0	Endothelial	Ptprb
Ptprm1	0	3.36769	0.839	0.029	0	Endothelial	Ptprm
Egfl7	0	3.35545	0.894	0.043	0	Endothelial	Egfl7
Pecam11	0	3.28529	0.901	0.062	0	Endothelial	Pecam1
Mctp11	0	3.24718	0.768	0.131	0	Endothelial	Mctp1
Gng111	0	3.2167	0.787	0.069	0	Endothelial	Gng11
Plcb11	0	3.19638	0.76	0.196	0	Endothelial	Plcb1
Tm4sf11	0	3.17361	0.807	0.058	0	Endothelial	Tm4sf1
Emcn	0	3.13214	0.747	0.004	0	Endothelial	Emcn
Eng	0	3.06253	0.842	0.011	0	Endothelial	Eng
Cdh5	0	3.03727	0.845	0.012	0	Endothelial	Cdh5
Col15a11	0	3.01219	0.682	0.01	0	Endothelial	Col15a1
Adgrf5	0	2.99339	0.842	0.006	0	Endothelial	Adgrf5
Apbb21	0	2.90242	0.836	0.243	0	Endothelial	Apbb2
Selp	0	2.8874	0.368	0.014	0	Endothelial	Selp
Sparcl11	0	2.85561	0.635	0.006	0	Endothelial	Sparcl1
Lama41	0	2.76355	0.738	0.05	0	Endothelial	Lama4
Ldb2	0	2.72315	0.676	0.002	0	Endothelial	Ldb2
Cyyr1	0	2.70392	0.776	0.038	0	Endothelial	Cyyr1
Mast4	0	2.67825	0.857	0.377	0	Endothelial	Mast4
Cav11	0	2.64698	0.766	0.01	0	Endothelial	Cav1
Adamts9	0	2.62562	0.65	0.053	0	Endothelial	Adamts9
Cd93	0	2.62432	0.726	0.053	0	Endothelial	Cd93
Ramp2	0	2.60433	0.758	0.007	0	Endothelial	Ramp2
Hspg21	0	2.59269	0.776	0.065	0	Endothelial	Hspg2
Kdr	0	2.56402	0.732	0.003	0	Endothelial	Kdr
Adgrl4	0	2.51891	0.691	0.002	0	Endothelial	Adgrl4
Rbp11	0	2.46149	0.613	0.12	0	Endothelial	Rbp1
Prss23	0	2.45436	0.701	0.048	0	Endothelial	Prss23
Vim2	0	2.44891	0.911	0.492	0	Endothelial	Vim
Cd200	0	2.44454	0.754	0.031	0	Endothelial	Cd200
Col18a11	0	2.43649	0.701	0.059	0	Endothelial	Col18a1
Cd341	0	2.37893	0.719	0.02	0	Endothelial	Cd34
Calcrl	0	2.3757	0.73	0.027	0	Endothelial	Calcrl
Fbxl71	0	2.36887	0.662	0.013	0	Endothelial	Fbxl7
Epas11	0	2.34551	0.737	0.086	0	Endothelial	Epas1
Esam	0	2.30981	0.677	0.017	0	Endothelial	Esam
Nid11	0	2.26604	0.752	0.019	0	Endothelial	Nid1
Slco2a1	0	2.25726	0.456	0.044	0	Endothelial	Slco2a1
Lamb11	0	2.23955	0.725	0.04	0	Endothelial	Lamb1
Zeb12	0	2.23805	0.799	0.106	0	Endothelial	Zeb1
Plpp31	0	2.23519	0.674	0.126	0	Endothelial	Plpp3
Vwf	0	2.21788	0.591	0.038	0	Endothelial	Vwf
Crim1	0	2.2156	0.749	0.131	0	Endothelial	Crim1
Zfp521	0	2.21192	0.601	0.006	0	Endothelial	Zfp521
Arhgap29	0	2.19124	0.746	0.051	0	Endothelial	Arhgap29
Dst1	0	2.17004	0.826	0.192	0	Endothelial	Dst
Tcf4	0	2.16322	0.952	0.55	0	Endothelial	Tcf4
Lyve1	0	2.15336	0.395	0.006	0	Endothelial	Lyve1
Aqp1	0	2.14056	0.425	0.032	0	Endothelial	Aqp1
Nrp1	0	2.14049	0.634	0.064	0	Endothelial	Nrp1
Heg11	0	2.12439	0.715	0.212	0	Endothelial	Heg1
Tshz21	0	2.11608	0.76	0.246	0	Endothelial	Tshz2
Sptbn1	0	2.11239	0.921	0.522	0	Endothelial	Sptbn1
Rbpms1	0	2.10804	0.831	0.294	0	Endothelial	Rbpms
Gja11	0	2.10014	0.684	0.038	0	Endothelial	Gja1
Ly6c1	0	2.09986	0.483	0.112	0	Endothelial	Ly6c1
Serpinh11	0	2.09598	0.693	0.024	0	Endothelial	Serpinh1
Ebf13	0	2.09585	0.764	0.03	0	Endothelial	Ebf1
Dlc11	0	2.08531	0.693	0.011	0	Endothelial	Dlc1
Cavin31	0	2.07605	0.687	0.089	0	Endothelial	Cavin3
Stox2	0	2.07096	0.598	0.107	0	Endothelial	Stox2
Esm1	0	2.06683	0.352	0.002	0	Endothelial	Esm1
Dock4	0	2.06285	0.777	0.288	0	Endothelial	Dock4
Crip21	0	2.06188	0.727	0.132	0	Endothelial	Crip2
Podxl	0	2.05117	0.66	0.038	0	Endothelial	Podxl
Apold1	0	2.03835	0.617	0.005	0	Endothelial	Apold1
Cavin2	0	2.02083	0.567	0.006	0	Endothelial	Cavin2
Wwtr11	0	2.01284	0.785	0.193	0	Endothelial	Wwtr1
Pcdh17	0	1.99643	0.581	0.018	0	Endothelial	Pcdh17
Mmrn1	0	1.96701	0.136	0.001	0	Endothelial	Mmrn1
Cdh13	0	1.96056	0.851	0.318	0	Endothelial	Cdh13
Magi1	0	1.95923	0.783	0.345	0	Endothelial	Magi1
Mgll	0	1.95305	0.498	0.024	0	Endothelial	Mgll
Adgrl2	0	1.93616	0.681	0.25	0	Endothelial	Adgrl2
Nfib	0	1.93225	0.879	0.382	0	Endothelial	Nfib
Insr	0	1.93105	0.621	0.232	0	Endothelial	Insr
Pakap.1	0	1.93062	0.629	0.121	0	Endothelial	Pakap.1
S1pr11	0	1.93056	0.727	0.041	0	Endothelial	S1pr1
Prex2	0	1.9297	0.729	0.21	0	Endothelial	Prex2
Ltbp41	0	1.92841	0.611	0.075	0	Endothelial	Ltbp4
Gpihbp1	0	1.9148	0.38	0.001	0	Endothelial	Gpihbp1
Fli12	0	1.9141	0.749	0.141	0	Endothelial	Fli1
Mmrn2	0	1.9101	0.635	0.014	0	Endothelial	Mmrn2
Rapgef5	0	1.90706	0.688	0.186	0	Endothelial	Rapgef5
Dysf	0	1.90043	0.634	0.014	0	Endothelial	Dysf
Hdac9	0	1.89492	0.506	0.075	0	Endothelial	Hdac9
Dock9	0	1.89002	0.733	0.204	0	Endothelial	Dock9
Rasip1	0	1.87364	0.731	0.039	0	Endothelial	Rasip1
Ecscr	0	1.86674	0.798	0.32	0	Endothelial	Ecscr
Bmpr2	0	1.86504	0.781	0.359	0	Endothelial	Bmpr2
Bcr	0	1.85528	0.701	0.209	0	Endothelial	Bcr
Ppic1	0	1.85314	0.623	0.052	0	Endothelial	Ppic
Ehd4	0	1.8492	0.731	0.274	0	Endothelial	Ehd4
Dcn1	0	1.83355	0.215	0.026	0	Endothelial	Dcn
Rai141	0	1.83323	0.762	0.191	0	Endothelial	Rai14
Mcam	0	1.83323	0.628	0.015	0	Endothelial	Mcam
Msn3	0	1.83014	0.858	0.358	0	Endothelial	Msn
Sema6a	0	1.82607	0.718	0.256	0	Endothelial	Sema6a
Inhbb	0	1.82575	0.54	0.038	0	Endothelial	Inhbb
Plxnd1	0	1.82052	0.668	0.047	0	Endothelial	Plxnd1
Vwa1	0	1.81239	0.596	0.007	0	Endothelial	Vwa1
Tmem252	0	1.81001	0.55	0.009	0	Endothelial	Tmem252
Rhoj1	0	1.80559	0.766	0.256	0	Endothelial	Rhoj
Slc9a3r2	0	1.80198	0.536	0.038	0	Endothelial	Slc9a3r2
Fkbp1a	0	1.79258	0.805	0.476	0	Endothelial	Fkbp1a
Pdgfb	0	1.78757	0.581	0.06	0	Endothelial	Pdgfb
Rasgrp31	0	1.78254	0.644	0.015	0	Endothelial	Rasgrp3
Clic42	0	1.76797	0.805	0.411	0	Endothelial	Clic4
Arhgap311	0	1.76678	0.797	0.171	0	Endothelial	Arhgap31
Lamc11	0	1.76644	0.677	0.161	0	Endothelial	Lamc1
Mef2c2	0	1.76298	0.712	0.066	0	Endothelial	Mef2c
Fgd5	0	1.75549	0.655	0.003	0	Endothelial	Fgd5
Ets12	0	1.75233	0.812	0.178	0	Endothelial	Ets1
Pdlim1	0	1.74773	0.799	0.375	0	Endothelial	Pdlim1
Prkch1	0	1.74611	0.753	0.177	0	Endothelial	Prkch
Rapgef4	0	1.74508	0.579	0.03	0	Endothelial	Rapgef4
Myct1	0	1.74355	0.636	0.001	0	Endothelial	Myct1
Elk3	0	1.7277	0.779	0.314	0	Endothelial	Elk3
Erg	0	1.69538	0.613	0.004	0	Endothelial	Erg
Reln	0	1.68926	0.138	0.002	0	Endothelial	Reln
Rasal2	0	1.6702	0.673	0.247	0	Endothelial	Rasal2
Cdc42bpa1	0	1.65559	0.671	0.145	0	Endothelial	Cdc42bpa
Adamts1	0	1.65415	0.482	0.037	0	Endothelial	Adamts1
Tie1	0	1.6529	0.613	0.002	0	Endothelial	Tie1
Creb3l2	0	1.65245	0.666	0.219	0	Endothelial	Creb3l2
Lrrc8c1	0	1.64931	0.665	0.102	0	Endothelial	Lrrc8c
Cavin11	0	1.64739	0.628	0.088	0	Endothelial	Cavin1
Sorbs2	0	1.64384	0.73	0.266	0	Endothelial	Sorbs2
Pdgfd	0	1.63239	0.569	0.135	0	Endothelial	Pdgfd
Iigp1	0	1.63084	0.307	0.016	0	Endothelial	Iigp1
Ece1	0	1.62947	0.738	0.269	0	Endothelial	Ece1
Dpysl31	0	1.62377	0.596	0.182	0	Endothelial	Dpysl3
Cxcl121	0	1.61792	0.235	0.007	0	Endothelial	Cxcl12
Tns11	0	1.60204	0.596	0.026	0	Endothelial	Tns1
Fermt21	0	1.59697	0.671	0.098	0	Endothelial	Fermt2
Tspan9	0	1.59245	0.655	0.129	0	Endothelial	Tspan9
Ehd21	0	1.58519	0.602	0.017	0	Endothelial	Ehd2
Ppfibp1	0	1.57849	0.7	0.272	0	Endothelial	Ppfibp1
Samd41	0	1.57658	0.512	0.065	0	Endothelial	Samd4
Sema3a1	0	1.57639	0.343	0.017	0	Endothelial	Sema3a
Hip1	0	1.57577	0.703	0.12	0	Endothelial	Hip1
Pxdn1	0	1.57274	0.568	0.063	0	Endothelial	Pxdn
Angpt2	0	1.57187	0.387	0.077	0	Endothelial	Angpt2
Macf1	0	1.56762	0.885	0.595	0	Endothelial	Macf1
Fam167b	0	1.56741	0.5	0.002	0	Endothelial	Fam167b
Nav11	0	1.55995	0.706	0.267	0	Endothelial	Nav1
Itgb11	0	1.55602	0.864	0.541	0	Endothelial	Itgb1
Emp11	0	1.55247	0.714	0.22	0	Endothelial	Emp1
Nav3	0	1.55179	0.452	0.031	0	Endothelial	Nav3
Ypel2	0	1.54298	0.592	0.177	0	Endothelial	Ypel2
Csgalnact11	0	1.54273	0.556	0.014	0	Endothelial	Csgalnact1
Piezo21	0	1.53617	0.46	0.014	0	Endothelial	Piezo2
Plxna4	0	1.53351	0.448	0.006	0	Endothelial	Plxna4
Vamp5	0	1.52895	0.606	0.07	0	Endothelial	Vamp5
Cemip2	0	1.52604	0.668	0.267	0	Endothelial	Cemip2
Dgkh	0	1.52476	0.654	0.116	0	Endothelial	Dgkh
Galnt18	0	1.52247	0.407	0.081	0	Endothelial	Galnt18
Gimap62	0	1.51845	0.708	0.063	0	Endothelial	Gimap6
Cald11	0	1.51291	0.608	0.213	0	Endothelial	Cald1
Slco3a11	0	1.51206	0.611	0.099	0	Endothelial	Slco3a1
Dock1	0	1.50312	0.757	0.361	0	Endothelial	Dock1
Itga11	0	1.4987	0.5	0.07	0	Endothelial	Itga1
Grk5	0	1.49351	0.65	0.216	0	Endothelial	Grk5
Degs1	0	1.48538	0.65	0.172	0	Endothelial	Degs1
4931406P16Rik	0	1.47675	0.696	0.23	0	Endothelial	4931406P16Rik
Shank3	0	1.46932	0.526	0.001	0	Endothelial	Shank3
Nid2	0	1.46746	0.465	0.008	0	Endothelial	Nid2
Robo4	0	1.4537	0.554	0.001	0	Endothelial	Robo4
Plekhg1	0	1.44281	0.604	0.163	0	Endothelial	Plekhg1
Stab11	0	1.43074	0.528	0.045	0	Endothelial	Stab1
Plxna2	0	1.43016	0.666	0.237	0	Endothelial	Plxna2
Apln	0	1.40748	0.28	0.004	0	Endothelial	Apln
Qk1	0	1.40714	0.741	0.201	0	Endothelial	Qk
Snrk	0	1.39624	0.665	0.227	0	Endothelial	Snrk
Asap1	0	1.37978	0.739	0.329	0	Endothelial	Asap1
Prnd	0	1.3767	0.314	0.008	0	Endothelial	Prnd
Calu1	0	1.37231	0.693	0.319	0	Endothelial	Calu
Ebf3	0	1.36209	0.404	0.001	0	Endothelial	Ebf3
Rdx	0	1.35279	0.684	0.274	0	Endothelial	Rdx
Peak1	0	1.33448	0.684	0.224	0	Endothelial	Peak1
Sema6d	0	1.33326	0.518	0.082	0	Endothelial	Sema6d
Ttc281	0	1.32573	0.57	0.044	0	Endothelial	Ttc28
Flt4	0	1.32568	0.364	0.002	0	Endothelial	Flt4
Csf3	0	1.31982	0.183	0.016	0	Endothelial	Csf3
Itga52	0	1.31226	0.596	0.104	0	Endothelial	Itga5
Arap3	0	1.31086	0.566	0.036	0	Endothelial	Arap3
Wwc2	0	1.30591	0.623	0.148	0	Endothelial	Wwc2
Stc11	0	1.30448	0.375	0.008	0	Endothelial	Stc1
Rnd1	0	1.2985	0.433	0.031	0	Endothelial	Rnd1
Cldn5	0	1.29701	0.287	0.009	0	Endothelial	Cldn5
Meox1	0	1.29403	0.495	0.002	0	Endothelial	Meox1
Synpo	0	1.28922	0.525	0.048	0	Endothelial	Synpo
Adamts4	0	1.2814	0.402	0.011	0	Endothelial	Adamts4
Nrp2	0	1.27353	0.511	0.135	0	Endothelial	Nrp2
Tek	0	1.27297	0.437	0.011	0	Endothelial	Tek
Pdzd21	0	1.27136	0.452	0.045	0	Endothelial	Pdzd2
Fstl11	0	1.25615	0.52	0.017	0	Endothelial	Fstl1
Ehd3	0	1.25549	0.39	0.018	0	Endothelial	Ehd3
Fscn11	0	1.25219	0.5	0.056	0	Endothelial	Fscn1
Fyn2	0	1.23635	0.661	0.171	0	Endothelial	Fyn
Dusp3	0	1.23634	0.568	0.114	0	Endothelial	Dusp3
Dnm3	0	1.23318	0.393	0.015	0	Endothelial	Dnm3
Schip1	0	1.23315	0.489	0.041	0	Endothelial	Schip1
Fgfr11	0	1.23283	0.489	0.021	0	Endothelial	Fgfr1
Acvrl1	0	1.2302	0.532	0.048	0	Endothelial	Acvrl1
Nos3	0	1.22845	0.474	0.008	0	Endothelial	Nos3
Filip1	0	1.22658	0.458	0.006	0	Endothelial	Filip1
Grb10	0	1.22116	0.498	0.023	0	Endothelial	Grb10
Plod1	0	1.22033	0.545	0.059	0	Endothelial	Plod1
Ddah1	0	1.22024	0.514	0.112	0	Endothelial	Ddah1
Clec14a	0	1.20988	0.371	0.005	0	Endothelial	Clec14a
Col13a1	0	1.20987	0.296	0.001	0	Endothelial	Col13a1
Itgb31	0	1.20907	0.474	0.029	0	Endothelial	Itgb3
Scn1b	0	1.18488	0.469	0.024	0	Endothelial	Scn1b
Sema3f	0	1.18477	0.564	0.157	0	Endothelial	Sema3f
Dll4	0	1.18397	0.436	0.048	0	Endothelial	Dll4
Bgn1	0	1.17919	0.321	0.013	0	Endothelial	Bgn
Nox4	0	1.17664	0.329	0.002	0	Endothelial	Nox4
Dennd5b2	0	1.17434	0.546	0.151	0	Endothelial	Dennd5b
Ptpn14	0	1.17301	0.516	0.088	0	Endothelial	Ptpn14
Slfn5	0	1.16839	0.516	0.066	0	Endothelial	Slfn5
Arhgef15	0	1.14839	0.483	0.004	0	Endothelial	Arhgef15
Hdac7	0	1.14678	0.564	0.151	0	Endothelial	Hdac7
Amotl1	0	1.14204	0.555	0.115	0	Endothelial	Amotl1
Stmn2	0	1.14127	0.214	0.011	0	Endothelial	Stmn2
Syne12	0	1.13378	0.556	0.141	0	Endothelial	Syne1
Tll1	0	1.13367	0.279	0.001	0	Endothelial	Tll1
Rgl1	0	1.12935	0.457	0.045	0	Endothelial	Rgl1
Pde8a	0	1.12534	0.531	0.07	0	Endothelial	Pde8a
Aebp11	0	1.12024	0.451	0.01	0	Endothelial	Aebp1
Palmd	0	1.1164	0.45	0.066	0	Endothelial	Palmd
Sh3bp51	0	1.11594	0.528	0.072	0	Endothelial	Sh3bp5
Cpne8	0	1.11406	0.493	0.079	0	Endothelial	Cpne8
Adam15	0	1.11219	0.502	0.115	0	Endothelial	Adam15
Adarb1	0	1.11048	0.474	0.027	0	Endothelial	Adarb1
Kank3	0	1.104	0.44	0.02	0	Endothelial	Kank3
Prnp1	0	1.10313	0.54	0.139	0	Endothelial	Prnp
1700025G04Rik	0	1.09995	0.472	0.118	0	Endothelial	1700025G04Rik
Zfp462	0	1.0981	0.399	0.042	0	Endothelial	Zfp462
Gja4	0	1.09441	0.157	0.002	0	Endothelial	Gja4
Spns2	0	1.08956	0.51	0.09	0	Endothelial	Spns2
Dab21	0	1.08602	0.495	0.065	0	Endothelial	Dab2
Depp1	0	1.08514	0.304	0.019	0	Endothelial	Depp1
Ace	0	1.07613	0.257	0.023	0	Endothelial	Ace
Notch4	0	1.06525	0.426	0.035	0	Endothelial	Notch4
Zfp423	0	1.06354	0.383	0.019	0	Endothelial	Zfp423
Adcy4	0	1.0622	0.43	0.007	0	Endothelial	Adcy4
Icam2	0	1.0584	0.438	0.012	0	Endothelial	Icam2
Parvb	0	1.05364	0.487	0.022	0	Endothelial	Parvb
Osmr1	0	1.05264	0.411	0.065	0	Endothelial	Osmr
Zfpm2	0	1.0489	0.146	0.008	0	Endothelial	Zfpm2
Ushbp1	0	1.03582	0.357	0.002	0	Endothelial	Ushbp1
Dock6	0	1.0299	0.465	0.114	0	Endothelial	Dock6
Tspan18	0	1.02588	0.364	0.003	0	Endothelial	Tspan18
Kit	0	1.02458	0.431	0.081	0	Endothelial	Kit
Akt32	0	1.02232	0.536	0.115	0	Endothelial	Akt3
Jam2	0	1.02049	0.337	0.017	0	Endothelial	Jam2
Grrp1	0	1.01566	0.399	0.008	0	Endothelial	Grrp1
Rapgef1	3.24080349554884e-298	1.24068	0.645	0.249	1.82415106353958e-293	Endothelial	Rapgef1
Pcdh71	1.62605970340863e-295	1.39717	0.424	0.105	9.15260225257617e-291	Endothelial	Pcdh7
Sntb2	2.58122221435009e-292	1.2801	0.67	0.277	1.45289254779124e-287	Endothelial	Sntb2
Zbtb201	2.39607255833034e-291	1.37455	0.85	0.459	1.3486773609074e-286	Endothelial	Zbtb20
Il6st1	2.67441306454227e-286	1.29497	0.586	0.217	1.50534688163891e-281	Endothelial	Il6st
Swap701	6.52488778676885e-286	1.01491	0.577	0.205	3.67266358853858e-281	Endothelial	Swap70
Adamtsl1	7.31203877899001e-279	1.10304	0.126	0.011	4.1157272675301e-274	Endothelial	Adamtsl1
Ppp1r13b	1.08025265720907e-278	1.21596	0.626	0.258	6.0804181316327e-274	Endothelial	Ppp1r13b
Abca11	8.26577154594915e-274	1.1891	0.714	0.305	4.6525548300684e-269	Endothelial	Abca1
Kalrn1	3.5073779292119e-272	1.0444	0.46	0.129	1.9741978150155e-267	Endothelial	Kalrn
Arl15	6.25243358983441e-267	1.91758	0.688	0.31	3.51930729471009e-262	Endothelial	Arl15
Bnip2	3.03242808832349e-260	1.11086	0.667	0.303	1.70686279807464e-255	Endothelial	Bnip2
Foxo12	1.53091272054762e-258	1.02835	0.603	0.236	8.61704843014639e-254	Endothelial	Foxo1
Rhoc1	9.08374765493197e-258	1.26832	0.686	0.308	5.11296904253156e-253	Endothelial	Rhoc
Myo101	7.27245843459518e-251	1.52619	0.716	0.385	4.09344867908059e-246	Endothelial	Myo10
Arhgef12	1.57917398671673e-248	1.21132	0.722	0.371	8.88869661903248e-244	Endothelial	Arhgef12
Arrdc3	1.39887585480222e-243	1.01306	0.488	0.16	7.87385252392527e-239	Endothelial	Arrdc3
Timp31	3.38984857959893e-241	2.15829	0.461	0.15	1.90804406999885e-236	Endothelial	Timp3
Ptprg	4.62557760609781e-239	1.60102	0.717	0.346	2.60359886714427e-234	Endothelial	Ptprg
Map4k42	2.06365575986641e-238	1.20403	0.814	0.532	1.16156991755601e-233	Endothelial	Map4k4
Ext11	4.35983197030089e-237	1.5944	0.809	0.467	2.45401862112326e-232	Endothelial	Ext1
2610307P16Rik	1.20994424743543e-234	1.22794	0.532	0.185	6.8104131855398e-230	Endothelial	2610307P16Rik
Sept111	2.02823256289298e-234	1.05647	0.653	0.308	1.14163126267557e-229	Endothelial	Sept11
Plpp1	3.25979935437099e-234	1.29186	0.547	0.212	1.8348432625948e-229	Endothelial	Plpp1
Elmo12	7.28057774848931e-234	1.20824	0.766	0.401	4.09801879729218e-229	Endothelial	Elmo1
Myo1b	3.97430885138616e-232	1.16324	0.654	0.305	2.23701922317973e-227	Endothelial	Myo1b
Man1a1	1.66019961715403e-230	1.13166	0.599	0.251	9.34476558507489e-226	Endothelial	Man1a
Srgap2	3.83513348548311e-227	1.11361	0.632	0.282	2.15868158497388e-222	Endothelial	Srgap2
Pde4d1	3.47606770256749e-225	1.5285	0.761	0.435	1.95657422774417e-220	Endothelial	Pde4d
Ano6	1.15661237365359e-224	1.05785	0.632	0.281	6.51022406758397e-220	Endothelial	Ano6
Map4k5	2.36338132470649e-221	1.02089	0.495	0.182	1.33027644623754e-216	Endothelial	Map4k5
Trp53i11	8.82683856864077e-219	1.49292	0.484	0.183	4.96836262513083e-214	Endothelial	Trp53i11
Nedd41	1.59159328039906e-218	1.02143	0.82	0.492	8.95860109738218e-214	Endothelial	Nedd4
Plk2	9.93542978657797e-218	1.15642	0.568	0.236	5.59235536397114e-213	Endothelial	Plk2
Lrrc58	1.28139466928174e-217	1.05727	0.655	0.333	7.21258617498612e-213	Endothelial	Lrrc58
Spred1	1.4150110469246e-216	1.10983	0.58	0.254	7.96467267982448e-212	Endothelial	Spred1
Maml21	9.31822096506848e-215	1.01909	0.589	0.224	5.24494703460809e-210	Endothelial	Maml2
Myof1	1.49635323926772e-212	1.04009	0.617	0.274	8.42252347786621e-208	Endothelial	Myof
Notch1	6.16431624729447e-206	1.02076	0.589	0.261	3.46970868611464e-201	Endothelial	Notch1
Smad1	4.07225506140573e-205	1.12671	0.666	0.349	2.29215020641344e-200	Endothelial	Smad1
Luzp1	3.9884182394621e-204	1.05463	0.734	0.419	2.24496097444603e-199	Endothelial	Luzp1
Tanc1	1.38821298676491e-203	1.0442	0.664	0.328	7.81383443860365e-199	Endothelial	Tanc1
Sash1	6.39593462637166e-203	1.08845	0.66	0.33	3.60007972314581e-198	Endothelial	Sash1
Diaph2	3.67886984484621e-202	1.21469	0.751	0.432	2.07072546956858e-197	Endothelial	Diaph2
Akr1b81	1.08596366748695e-197	1.00826	0.411	0.136	6.1125636951838e-193	Endothelial	Akr1b8
Uaca	1.70205252030962e-194	1.03061	0.543	0.24	9.58034302106678e-190	Endothelial	Uaca
Ccdc85b	7.45649578457087e-192	1.06032	0.626	0.319	4.19703778226141e-187	Endothelial	Ccdc85b
Tspan7	1.43538272400801e-188	1.05598	0.474	0.191	8.07933873862389e-184	Endothelial	Tspan7
Nxn	2.43429304563934e-187	1.20609	0.607	0.278	1.37019052659902e-182	Endothelial	Nxn
Frmd4b	2.18585628244835e-186	1.00399	0.529	0.226	1.2303529257017e-181	Endothelial	Frmd4b
Plcb41	3.24158144234802e-182	1.0246	0.55	0.24	1.82458894645443e-177	Endothelial	Plcb4
Ablim12	1.78070397153943e-181	1.22385	0.727	0.426	1.0023048444604e-176	Endothelial	Ablim1
Arhgef28	1.37037745093471e-180	1.25513	0.606	0.299	7.71344355807621e-176	Endothelial	Arhgef28
Tpm4	1.57419377788345e-178	1.09398	0.805	0.605	8.86066451757259e-174	Endothelial	Tpm4
Anxa52	4.86543934021819e-176	1.08938	0.697	0.394	2.73860984142861e-171	Endothelial	Anxa5
Dcbld1	1.21509981584226e-175	1.06342	0.451	0.179	6.83943233343135e-171	Endothelial	Dcbld1
Gnai21	4.35443660540715e-174	1.00452	0.841	0.732	2.45098173208552e-169	Endothelial	Gnai2
Fry	5.28132460919191e-173	1.12198	0.563	0.248	2.97269918277585e-168	Endothelial	Fry
Nr2f2	3.38561300746151e-163	1.1947	0.421	0.167	1.90565999350986e-158	Endothelial	Nr2f2
March3	4.09440450626301e-161	1.04606	0.492	0.201	2.30461746444026e-156	Endothelial	March3
Pkp4	7.47251443784618e-161	1.01202	0.626	0.329	4.20605420163048e-156	Endothelial	Pkp4
Ldlrad41	7.55339765405181e-158	1.04512	0.657	0.357	4.25158093753614e-153	Endothelial	Ldlrad4
Map4k3	8.66499580158984e-149	1.03961	0.606	0.325	4.87726618684087e-144	Endothelial	Map4k3
Mecom	2.95040704063904e-147	1.36074	0.745	0.472	1.6606956109645e-142	Endothelial	Mecom
Klf22	4.95000104878944e-142	1.02885	0.658	0.354	2.78620709033211e-137	Endothelial	Klf2
Lmna	1.02936435910243e-139	1.01699	0.773	0.522	5.79398316807982e-135	Endothelial	Lmna
Fmnl2	1.37082960832484e-131	1.00581	0.591	0.305	7.71598861637803e-127	Endothelial	Fmnl2
Pgf	2.63442172207796e-128	1.30078	0.254	0.078	1.48283695470602e-123	Endothelial	Pgf
Utrn	7.0375747199845e-127	1.17435	0.755	0.5	3.96123968263768e-122	Endothelial	Utrn
[truncated: 505 more rows]

## Sheet: Mouse - Epinew_subtype_marker
Epi_subtype_marker
	p_val	avg_log2FC	pct.1	pct.2	p_val_adj	cluster	gene
Saa1	0	2.73176	0.349	0.27	0	Tumor cells	Saa1
mt-Rnr1	0	2.65848	0.332	0.246	0	Tumor cells	mt-Rnr1
mt-Rnr2	0	2.52967	0.337	0.248	0	Tumor cells	mt-Rnr2
Dmbt1	0	2.35075	0.471	0.445	0	Tumor cells	Dmbt1
Clca4b	0	2.33104	0.283	0.148	0	Tumor cells	Clca4b
Mir6236	0	1.64418	0.3	0.198	0	Tumor cells	Mir6236
mt-Cytb	0	1.59911	0.956	0.986	0	Tumor cells	mt-Cytb
Gm42418	0	1.5065	0.998	1	0	Tumor cells	Gm42418
Lars2	0	1.48255	0.765	0.808	0	Tumor cells	Lars2
mt-Nd2	0	1.46071	0.93	0.977	0	Tumor cells	mt-Nd2
mt-Nd4	0	1.39748	0.937	0.98	0	Tumor cells	mt-Nd4
mt-Nd1	0	1.33892	0.934	0.979	0	Tumor cells	mt-Nd1
mt-Atp8	0	1.31596	0.8	0.878	0	Tumor cells	mt-Atp8
mt-Nd3	0	1.29864	0.856	0.942	0	Tumor cells	mt-Nd3
mt-Nd5	0	1.27766	0.891	0.958	0	Tumor cells	mt-Nd5
Muc3	0	1.26817	0.237	0.14	0	Tumor cells	Muc3
mt-Co1	0	1.07193	0.968	0.989	0	Tumor cells	mt-Co1
Krt20	0	1.02676	0.231	0.141	0	Tumor cells	Krt20
Ifit1bl1	5.81888672046034e-221	1.01258	0.2	0.129	3.27527676834551e-216	Tumor cells	Ifit1bl1
Reg3b	4.19003827421235e-140	1.33744	0.131	0.209	2.3584468434059e-135	Tumor cells	Reg3b
Lypd8	1.18510233001212e-104	2.00579	0.708	0.814	6.67058548493923e-100	Tumor cells	Lypd8
Myo15b	3.44534091107627e-91	1.02144	0.29	0.275	1.9392790386175e-86	Tumor cells	Myo15b
Cdhr5	1.91675946928818e-80	1.22835	0.334	0.337	1.07888640247824e-75	Tumor cells	Cdhr5
Prdx6	1.51367014880562e-77	1.50916	0.613	0.773	8.51999516658217e-73	Tumor cells	Prdx6
Gm26917	5.47969139791315e-74	2.12696	0.665	0.774	3.08435389714338e-69	Tumor cells	Gm26917
Ptn	1.76772866427154e-56	1.02298	0.34	0.34	9.95001433258519e-52	Tumor cells	Ptn
AA467197	6.07517619159549e-49	1.173	0.397	0.434	3.41953442296335e-44	Tumor cells	AA467197
Smpdl3a	2.54135683644554e-39	1.06472	0.284	0.293	1.4304535225301e-34	Tumor cells	Smpdl3a
mt-Atp6	8.26317e-39	1.11677	0.871	0.913	4.65108940527477e-34	Tumor cells	mt-Atp6
mt-Co3	4.62336048919653e-19	1.08446	0.769	0.833	2.60235091855405e-14	Tumor cells	mt-Co3
mt-Co2	1.46674863243225e-18	1.11998	0.721	0.804	8.25588802737138e-14	Tumor cells	mt-Co2
Clca3b	1.94374184731501e-16	1.30505	0.33	0.369	1.0940739735982e-11	Tumor cells	Clca3b
Cmss1	1.6236319476113e-09	1.08278	0.644	0.802	9.13893714351971e-05	Tumor cells	Cmss1
Spink4	0	5.25254	0.963	0.692	0	Goblet	Spink4
Defa24	0	5.13302	0.761	0.556	0	Goblet	Defa24
Lyz1	0	5.12597	0.813	0.494	0	Goblet	Lyz1
Muc2	0	4.9291	0.863	0.293	0	Goblet	Muc2
Tff3	0	4.84291	0.869	0.301	0	Goblet	Tff3
Defa30	0	4.43325	0.525	0.277	0	Goblet	Defa30
Spink1	0	4.29603	0.777	0.329	0	Goblet	Spink1
Agr2	0	4.22144	0.857	0.436	0	Goblet	Agr2
Zg16	0	4.17696	0.329	0.122	0	Goblet	Zg16
Reg4	0	4.07713	0.714	0.227	0	Goblet	Reg4
Defa22	0	3.99781	0.425	0.187	0	Goblet	Defa22
Sval1	0	3.89004	0.765	0.125	0	Goblet	Sval1
Fcgbp	0	3.82691	0.559	0.094	0	Goblet	Fcgbp
Defa21	0	3.54317	0.346	0.136	0	Goblet	Defa21
Itln1	0	3.47957	0.655	0.377	0	Goblet	Itln1
Defa36	0	3.41605	0.352	0.116	0	Goblet	Defa36
Ang4	0	3.35024	0.522	0.117	0	Goblet	Ang4
Clca1	0	3.26364	0.274	0.041	0	Goblet	Clca1
Ccl6	0	3.01536	0.675	0.166	0	Goblet	Ccl6
Mmp7	0	2.88435	0.77	0.598	0	Goblet	Mmp7
Clps	0	2.5869	0.566	0.062	0	Goblet	Clps
Ramp1	0	2.40497	0.678	0.09	0	Goblet	Ramp1
Gm15293	0	2.36258	0.222	0.053	0	Goblet	Gm15293
Klk1	0	2.24936	0.567	0.093	0	Goblet	Klk1
Kcnma1	0	2.14864	0.575	0.023	0	Goblet	Kcnma1
Guca2a	0	2.12007	0.647	0.14	0	Goblet	Guca2a
Mptx1	0	1.96746	0.165	0.026	0	Goblet	Mptx1
Reg3g	0	1.93524	0.565	0.312	0	Goblet	Reg3g
Selenom	0	1.91076	0.623	0.139	0	Goblet	Selenom
Defa17	0	1.87721	0.297	0.084	0	Goblet	Defa17
Oit1	0	1.87261	0.809	0.472	0	Goblet	Oit1
Slpi	0	1.71055	0.445	0.241	0	Goblet	Slpi
Galnt7	0	1.52956	0.765	0.392	0	Goblet	Galnt7
Gmds	0	1.52485	0.801	0.602	0	Goblet	Gmds
5330417C22Rik	0	1.4964	0.622	0.08	0	Goblet	5330417C22Rik
Sytl2	0	1.45349	0.722	0.214	0	Goblet	Sytl2
Qsox1	0	1.43142	0.714	0.269	0	Goblet	Qsox1
Slc12a8	0	1.40458	0.555	0.041	0	Goblet	Slc12a8
Guca2b	0	1.40103	0.554	0.204	0	Goblet	Guca2b
Defa5	0	1.39141	0.135	0.018	0	Goblet	Defa5
Hepacam2	0	1.36225	0.583	0.02	0	Goblet	Hepacam2
Creb3l1	0	1.32453	0.63	0.188	0	Goblet	Creb3l1
9030622O22Rik	0	1.32211	0.438	0.124	0	Goblet	9030622O22Rik
Sprr2a3	0	1.31892	0.623	0.343	0	Goblet	Sprr2a3
Rep15	0	1.30422	0.454	0.036	0	Goblet	Rep15
Tspan1	0	1.27325	0.809	0.447	0	Goblet	Tspan1
Cd24a	0	1.2518	0.784	0.692	0	Goblet	Cd24a
Ern2	0	1.22901	0.649	0.134	0	Goblet	Ern2
AW112010	0	1.2107	0.701	0.434	0	Goblet	AW112010
Ptprn2	0	1.19302	0.422	0.024	0	Goblet	Ptprn2
Cldn2	0	1.18952	0.564	0.265	0	Goblet	Cldn2
Defa34	0	1.16158	0.132	0.012	0	Goblet	Defa34
Atp2a3	0	1.12829	0.661	0.179	0	Goblet	Atp2a3
Tnfaip8	0	1.12399	0.748	0.425	0	Goblet	Tnfaip8
Habp2	0	1.12095	0.409	0.044	0	Goblet	Habp2
Hsd11b2	0	1.10791	0.37	0.066	0	Goblet	Hsd11b2
Spdef	0	1.1077	0.55	0.024	0	Goblet	Spdef
Ceacam1	0	1.10178	0.827	0.464	0	Goblet	Ceacam1
Galnt10	0	1.0853	0.641	0.213	0	Goblet	Galnt10
Retnlb	0	1.08152	0.17	0.015	0	Goblet	Retnlb
Defa3	0	1.04575	0.166	0.015	0	Goblet	Defa3
Pigr	0	1.04094	0.892	0.609	0	Goblet	Pigr
Txndc5	0	1.03746	0.679	0.421	0	Goblet	Txndc5
Gfpt1	0	1.03617	0.746	0.498	0	Goblet	Gfpt1
Fer1l6	0	1.02897	0.232	0.006	0	Goblet	Fer1l6
Tspan8	0	1.02619	0.783	0.465	0	Goblet	Tspan8
Atp2c2	0	1.02514	0.541	0.097	0	Goblet	Atp2c2
Tspan13	0	1.02078	0.625	0.302	0	Goblet	Tspan13
Pla2g2a	8.85355853393835e-304	1.05189	0.314	0.154	4.98340249199788e-299	Goblet	Pla2g2a
Igkc	1.08033217063242e-193	1.20229	0.557	0.393	6.08086568883872e-189	Goblet	Igkc
Krt14	0	5.0394	0.874	0.149	0	mature basal cell	Krt14
Ltf	0	4.63527	0.455	0.082	0	mature basal cell	Ltf
Krt5	0	4.48848	0.896	0.031	0	mature basal cell	Krt5
Lgals7	0	4.36202	0.805	0.071	0	mature basal cell	Lgals7
Krt13	0	4.05101	0.541	0.081	0	mature basal cell	Krt13
Krt6a	0	4.00831	0.764	0.042	0	mature basal cell	Krt6a
Psca	0	3.90447	0.174	0.02	0	mature basal cell	Psca
Fabp5	0	3.8004	0.807	0.276	0	mature basal cell	Fabp5
Ppbp	0	3.65195	0.22	0.023	0	mature basal cell	Ppbp
Gsto1	0	3.60842	0.899	0.521	0	mature basal cell	Gsto1
Krt15	0	3.28808	0.566	0.074	0	mature basal cell	Krt15
Ly6d	0	3.05765	0.822	0.246	0	mature basal cell	Ly6d
Wfdc2	0	3.03143	0.912	0.375	0	mature basal cell	Wfdc2
Meis2	0	3.0301	0.907	0.207	0	mature basal cell	Meis2
Anxa1	0	2.86659	0.949	0.598	0	mature basal cell	Anxa1
Ecm1	0	2.82077	0.611	0.287	0	mature basal cell	Ecm1
Calcb	0	2.70179	0.51	0.013	0	mature basal cell	Calcb
Emp1	0	2.63302	0.852	0.281	0	mature basal cell	Emp1
Krt17	0	2.62138	0.485	0.132	0	mature basal cell	Krt17
Sprr2d	0	2.5912	0.119	0.009	0	mature basal cell	Sprr2d
Gsta4	0	2.58538	0.881	0.335	0	mature basal cell	Gsta4
Grip1	0	2.54064	0.773	0.036	0	mature basal cell	Grip1
Kcnq5	0	2.45934	0.619	0.032	0	mature basal cell	Kcnq5
Trp63	0	2.3985	0.711	0.007	0	mature basal cell	Trp63
Dapl1	0	2.35794	0.688	0.034	0	mature basal cell	Dapl1
Hspb1	0	2.32319	0.861	0.347	0	mature basal cell	Hspb1
Ptpn13	0	2.31099	0.866	0.183	0	mature basal cell	Ptpn13
Cyp2f2	0	2.30991	0.584	0.01	0	mature basal cell	Cyp2f2
Runx2	0	2.26873	0.793	0.133	0	mature basal cell	Runx2
Tmprss11d	0	2.23858	0.493	0.012	0	mature basal cell	Tmprss11d
Meis1	0	2.19348	0.737	0.034	0	mature basal cell	Meis1
Cbr2	0	2.18886	0.72	0.095	0	mature basal cell	Cbr2
Sfn	0	2.16537	0.922	0.547	0	mature basal cell	Sfn
Perp	0	2.15884	0.903	0.472	0	mature basal cell	Perp
Spink5	0	2.15695	0.327	0.005	0	mature basal cell	Spink5
Ntm	0	2.13941	0.623	0.037	0	mature basal cell	Ntm
Krtdap	0	2.07622	0.381	0.007	0	mature basal cell	Krtdap
Atp1b3	0	2.0481	0.876	0.442	0	mature basal cell	Atp1b3
Stox2	0	2.03902	0.775	0.157	0	mature basal cell	Stox2
Igfbp3	0	2.02721	0.393	0.03	0	mature basal cell	Igfbp3
Tpm2	0	2.01128	0.768	0.07	0	mature basal cell	Tpm2
Rbp1	0	2.00622	0.733	0.17	0	mature basal cell	Rbp1
Rora	0	1.97777	0.591	0.076	0	mature basal cell	Rora
Col17a1	0	1.95813	0.569	0.02	0	mature basal cell	Col17a1
Glis3	0	1.95577	0.729	0.125	0	mature basal cell	Glis3
Pitx1	0	1.94102	0.761	0.007	0	mature basal cell	Pitx1
Dsg3	0	1.9124	0.705	0.049	0	mature basal cell	Dsg3
Krt6b	0	1.88431	0.256	0.005	0	mature basal cell	Krt6b
Pbx1	0	1.86332	0.9	0.505	0	mature basal cell	Pbx1
Eya2	0	1.85453	0.735	0.138	0	mature basal cell	Eya2
Anxa8	0	1.80415	0.873	0.372	0	mature basal cell	Anxa8
Vav3	0	1.71794	0.619	0.08	0	mature basal cell	Vav3
Dmkn	0	1.71711	0.524	0.074	0	mature basal cell	Dmkn
Dsp	0	1.68769	0.945	0.744	0	mature basal cell	Dsp
Maml2	0	1.64626	0.822	0.248	0	mature basal cell	Maml2
Ikzf2	0	1.6424	0.718	0.172	0	mature basal cell	Ikzf2
Clip4	0	1.60952	0.65	0.013	0	mature basal cell	Clip4
Ssbp2	0	1.58432	0.603	0.02	0	mature basal cell	Ssbp2
Igfbp7	0	1.57055	0.589	0.036	0	mature basal cell	Igfbp7
Dst	0	1.5692	0.693	0.226	0	mature basal cell	Dst
Wnt4	0	1.54679	0.619	0.015	0	mature basal cell	Wnt4
Pkp1	0	1.53583	0.715	0.264	0	mature basal cell	Pkp1
Tenm2	0	1.49763	0.497	0.01	0	mature basal cell	Tenm2
Pard3	0	1.49338	0.865	0.554	0	mature basal cell	Pard3
Nrg1	0	1.48788	0.387	0.024	0	mature basal cell	Nrg1
Dpyd	0	1.48234	0.565	0.031	0	mature basal cell	Dpyd
Trps1	0	1.46639	0.615	0.047	0	mature basal cell	Trps1
Fos	0	1.45455	0.922	0.703	0	mature basal cell	Fos
Cd44	0	1.44859	0.871	0.507	0	mature basal cell	Cd44
Chit1	0	1.44008	0.383	0.032	0	mature basal cell	Chit1
Car12	0	1.43963	0.53	0.052	0	mature basal cell	Car12
Gcnt2	0	1.4325	0.727	0.269	0	mature basal cell	Gcnt2
Trim29	0	1.42238	0.639	0.057	0	mature basal cell	Trim29
Fosb	0	1.40984	0.831	0.535	0	mature basal cell	Fosb
Golim4	0	1.40167	0.71	0.377	0	mature basal cell	Golim4
Lgi2	0	1.39778	0.435	0.005	0	mature basal cell	Lgi2
Galnt18	0	1.3975	0.628	0.116	0	mature basal cell	Galnt18
Gpnmb	0	1.39314	0.459	0.038	0	mature basal cell	Gpnmb
Barx2	0	1.38899	0.6	0.052	0	mature basal cell	Barx2
Nectin1	0	1.38482	0.621	0.063	0	mature basal cell	Nectin1
Tmprss11g	0	1.37868	0.333	0.006	0	mature basal cell	Tmprss11g
Kctd1	0	1.37153	0.653	0.132	0	mature basal cell	Kctd1
Cacna2d1	0	1.3684	0.506	0.021	0	mature basal cell	Cacna2d1
Tgm1	0	1.36401	0.535	0.052	0	mature basal cell	Tgm1
Areg	0	1.35909	0.665	0.331	0	mature basal cell	Areg
Rps27	0	1.32794	0.971	0.861	0	mature basal cell	Rps27
Dhrs3	0	1.32632	0.692	0.22	0	mature basal cell	Dhrs3
S100a4	0	1.29191	0.364	0.107	0	mature basal cell	S100a4
Serpinb2	0	1.28145	0.372	0.008	0	mature basal cell	Serpinb2
Gja1	0	1.27596	0.508	0.041	0	mature basal cell	Gja1
Tmem176a	0	1.2696	0.867	0.578	0	mature basal cell	Tmem176a
Tshz2	0	1.26903	0.774	0.386	0	mature basal cell	Tshz2
Tmprss11a	0	1.26493	0.423	0.004	0	mature basal cell	Tmprss11a
Rerg	0	1.25878	0.415	0.01	0	mature basal cell	Rerg
1500015L24Rik	0	1.25313	0.501	0.137	0	mature basal cell	1500015L24Rik
Stmn2	0	1.246	0.161	0.013	0	mature basal cell	Stmn2
Kif21a	0	1.2452	0.738	0.416	0	mature basal cell	Kif21a
Cpne8	0	1.23816	0.6	0.111	0	mature basal cell	Cpne8
Apoc1	0	1.23782	0.398	0.026	0	mature basal cell	Apoc1
Dusp1	0	1.23418	0.78	0.454	0	mature basal cell	Dusp1
Enah	0	1.23084	0.617	0.099	0	mature basal cell	Enah
Txndc17	0	1.23053	0.849	0.594	0	mature basal cell	Txndc17
Rps19	0	1.21098	0.976	0.87	0	mature basal cell	Rps19
Rps10	0	1.19827	0.963	0.829	0	mature basal cell	Rps10
Scel	0	1.19765	0.381	0.03	0	mature basal cell	Scel
Calml3	0	1.18851	0.243	0.002	0	mature basal cell	Calml3
Pappa	0	1.18216	0.247	0.003	0	mature basal cell	Pappa
Rad51b	0	1.17836	0.59	0.249	0	mature basal cell	Rad51b
Moxd1	0	1.1657	0.527	0.038	0	mature basal cell	Moxd1
Fmo2	0	1.16288	0.394	0.028	0	mature basal cell	Fmo2
Cast	0	1.15783	0.908	0.651	0	mature basal cell	Cast
Ar	0	1.15502	0.481	0.008	0	mature basal cell	Ar
Foxp2	0	1.14496	0.418	0.007	0	mature basal cell	Foxp2
Urah	0	1.14489	0.644	0.324	0	mature basal cell	Urah
Gm15987	0	1.14005	0.462	0.026	0	mature basal cell	Gm15987
Phlda3	0	1.13683	0.65	0.291	0	mature basal cell	Phlda3
Aff1	0	1.12497	0.709	0.382	0	mature basal cell	Aff1
Adam28	0	1.12359	0.425	0.033	0	mature basal cell	Adam28
Avpi1	0	1.12166	0.772	0.454	0	mature basal cell	Avpi1
P3h2	0	1.12026	0.404	0.006	0	mature basal cell	P3h2
S100a11	0	1.11585	0.979	0.847	0	mature basal cell	S100a11
Csta1	0	1.11339	0.254	0.042	0	mature basal cell	Csta1
Rpl13	0	1.11247	0.986	0.922	0	mature basal cell	Rpl13
Cstb	0	1.10909	0.809	0.557	0	mature basal cell	Cstb
Samd12	0	1.10833	0.744	0.367	0	mature basal cell	Samd12
Mall	0	1.10329	0.505	0.142	0	mature basal cell	Mall
Slit3	0	1.09652	0.251	0.003	0	mature basal cell	Slit3
Kirrel3	0	1.09369	0.186	0.008	0	mature basal cell	Kirrel3
Tnc	0	1.09361	0.277	0.01	0	mature basal cell	Tnc
Rps7	0	1.08801	0.971	0.837	0	mature basal cell	Rps7
Lypd3	0	1.08709	0.411	0.007	0	mature basal cell	Lypd3
Tacstd2	0	1.08267	0.725	0.371	0	mature basal cell	Tacstd2
Ifi202b	0	1.07927	0.35	0.003	0	mature basal cell	Ifi202b
Nxn	0	1.07485	0.726	0.408	0	mature basal cell	Nxn
Nkain3	0	1.06668	0.252	0.015	0	mature basal cell	Nkain3
Rpl30	0	1.06288	0.978	0.867	0	mature basal cell	Rpl30
Colec12	0	1.06074	0.387	0.007	0	mature basal cell	Colec12
Atp1a1	0	1.05859	0.9	0.699	0	mature basal cell	Atp1a1
Serpinb5	0	1.05329	0.751	0.36	0	mature basal cell	Serpinb5
Myof	0	1.04548	0.759	0.375	0	mature basal cell	Myof
Eda	0	1.04463	0.326	0.036	0	mature basal cell	Eda
4833423E24Rik	0	1.03019	0.346	0.002	0	mature basal cell	4833423E24Rik
Fxyd4	0	1.02877	0.483	0.158	0	mature basal cell	Fxyd4
Chl1	0	1.0206	0.423	0.011	0	mature basal cell	Chl1
Fxyd3	0	1.01727	0.946	0.725	0	mature basal cell	Fxyd3
Rps12	0	1.01463	0.987	0.926	0	mature basal cell	Rps12
Krt16	0	1.0144	0.18	0.017	0	mature basal cell	Krt16
Rpl27a	0	1.0059	0.974	0.871	0	mature basal cell	Rpl27a
Auts2	6.4193749468415e-268	1.72668	0.624	0.38	3.61327357632868e-263	mature basal cell	Auts2
Runx1	9.3932564333542e-262	1.00903	0.811	0.579	5.28718224864208e-257	mature basal cell	Runx1
Hbegf	1.33060157340524e-256	1.39382	0.77	0.522	7.4895570762261e-252	mature basal cell	Hbegf
Mt1	9.69285051181614e-248	1.17338	0.872	0.701	5.45581476758595e-243	mature basal cell	Mt1
Hpgd	4.33569594683343e-247	1.39946	0.374	0.138	2.44043317759413e-242	mature basal cell	Hpgd
Gm26532	6.37935151556963e-226	1.00805	0.663	0.402	3.59074558756868e-221	mature basal cell	Gm26532
Prss22	3.28815486464223e-216	1.35135	0.344	0.118	1.85080372866117e-211	mature basal cell	Prss22
Arg1	6.37412183160567e-208	2.60468	0.315	0.11	3.58780195535589e-203	mature basal cell	Arg1
Krt4	2.82620611055209e-201	1.70178	0.157	0.032	1.59078663344646e-196	mature basal cell	Krt4
Prss27	1.25983209522726e-177	1.28323	0.153	0.034	7.09121691440568e-173	mature basal cell	Prss27
Nupr1	1.459825899011e-131	1.42256	0.702	0.519	8.21692203776321e-127	mature basal cell	Nupr1
Tm4sf1	3.16929755882695e-109	1.65463	0.212	0.081	1.78390251693693e-104	mature basal cell	Tm4sf1
Mal	2.42828024581181e-67	1.51588	0.245	0.129	1.36680610196009e-62	mature basal cell	Mal
Cxcl5	1.63061738651942e-43	2.02362	0.435	0.341	9.17825608350183e-39	mature basal cell	Cxcl5
S100a9	4.30754606439153e-38	1.26523	0.653	0.594	2.42458845326406e-33	mature basal cell	S100a9
Lgr5	0	1.64014	0.885	0.359	0	Lgr5+ Stem	Lgr5
Smoc2	0	1.23834	0.847	0.369	0	Lgr5+ Stem	Smoc2
Spock2	0	1.22875	0.7	0.495	0	Lgr5+ Stem	Spock2
Gm20275	0	1.16443	0.814	0.457	0	Lgr5+ Stem	Gm20275
Prox1	0	1.12907	0.872	0.497	0	Lgr5+ Stem	Prox1
Wfdc18	0	1.08479	0.97	0.808	0	Lgr5+ Stem	Wfdc18
Fstl4	0	1.08059	0.394	0.155	0	Lgr5+ Stem	Fstl4
Rnf32	0	1.05582	0.758	0.307	0	Lgr5+ Stem	Rnf32
Clstn2	0	1.01454	0.326	0.101	0	Lgr5+ Stem	Clstn2
Mt4	7.23357033575445e-277	1.08935	0.576	0.434	4.07155973488611e-272	Lgr5+ Stem	Mt4
Lcn2	0	1.6483	0.72	0.473	0	RSC	Lcn2
Dkk2	0	1.33425	0.706	0.311	0	RSC	Dkk2
F3	0	1.32655	0.622	0.256	0	RSC	F3
Tnfrsf11b	0	1.32138	0.875	0.432	0	RSC	Tnfrsf11b
Anxa11	0	1.27517	0.882	0.57	0	RSC	Anxa1
Cxcl51	0	1.25836	0.595	0.31	0	RSC	Cxcl5
Krt36	0	1.25533	0.549	0.285	0	RSC	Krt36
Nupr11	0	1.21224	0.819	0.485	0	RSC	Nupr1
Clu	0	1.21203	0.805	0.455	0	RSC	Clu
Basp1	0	1.17956	0.824	0.418	0	RSC	Basp1
Cldn4	0	1.12164	0.918	0.544	0	RSC	Cldn4
Cd441	0	1.09338	0.822	0.476	0	RSC	Cd44
S100a111	0	1.09256	0.988	0.832	0	RSC	S100a11
Ier3	0	1.07999	0.876	0.539	0	RSC	Ier3
Lamc2	0	1.06468	0.814	0.446	0	RSC	Lamc2
Tmsb4x	0	1.05337	0.996	0.941	0	RSC	Tmsb4x
Krt8	0	1.02652	0.998	0.911	0	RSC	Krt8
Krt19	0	1.01858	0.987	0.862	0	RSC	Krt19
Krt18	0	1.00223	0.991	0.835	0	RSC	Krt18
Top2a	0	2.39046	0.851	0.214	0	TA	Top2a
Hist1h2ap	0	2.13787	0.749	0.218	0	TA	Hist1h2ap
Hmgb2	0	2.12932	0.956	0.547	0	TA	Hmgb2
Mki67	0	2.07633	0.884	0.177	0	TA	Mki67
Hist1h1b	0	1.95934	0.63	0.119	0	TA	Hist1h1b
Cenpf	0	1.71986	0.769	0.102	0	TA	Cenpf
Ube2c	0	1.67224	0.741	0.133	0	TA	Ube2c
Pclaf	0	1.59154	0.821	0.132	0	TA	Pclaf
Prc1	0	1.53903	0.703	0.113	0	TA	Prc1
H2afz	0	1.50317	0.963	0.766	0	TA	H2afz
Birc5	0	1.47278	0.811	0.135	0	TA	Birc5
Hist1h2ae	0	1.47234	0.657	0.164	0	TA	Hist1h2ae
Tpx2	0	1.38846	0.77	0.085	0	TA	Tpx2
Stmn1	0	1.35383	0.934	0.6	0	TA	Stmn1
Smc4	0	1.35354	0.819	0.246	0	TA	Smc4
Smc2	0	1.35283	0.83	0.198	0	TA	Smc2
Cdca8	0	1.34245	0.804	0.131	0	TA	Cdca8
Ube2s	0	1.31055	0.899	0.541	0	TA	Ube2s
Cenpe	0	1.30491	0.728	0.082	0	TA	Cenpe
Tuba1b	0	1.30032	0.855	0.351	0	TA	Tuba1b
Cks2	0	1.25239	0.813	0.279	0	TA	Cks2
Nucks1	0	1.22385	0.919	0.575	0	TA	Nucks1
Nusap1	0	1.20718	0.609	0.052	0	TA	Nusap1
Tubb4b	0	1.20211	0.921	0.655	0	TA	Tubb4b
Ptma	0	1.19684	0.993	0.898	0	TA	Ptma
Tubb5	0	1.18174	0.94	0.657	0	TA	Tubb5
Dek	0	1.18083	0.883	0.457	0	TA	Dek
Ranbp1	0	1.17821	0.904	0.582	0	TA	Ranbp1
Cenpa	0	1.16478	0.708	0.101	0	TA	Cenpa
Hmgb1	0	1.1499	0.949	0.712	0	TA	Hmgb1
Ran	0	1.12943	0.912	0.631	0	TA	Ran
Anp32b	0	1.12656	0.92	0.631	0	TA	Anp32b
Ncl	0	1.11175	0.955	0.744	0	TA	Ncl
Ccdc34	0	1.08982	0.891	0.499	0	TA	Ccdc34
Hspd1	0	1.08344	0.905	0.601	0	TA	Hspd1
Ect2	0	1.06873	0.713	0.105	0	TA	Ect2
Npm1	0	1.06322	0.963	0.767	0	TA	Npm1
Hmmr	0	1.04698	0.665	0.057	0	TA	Hmmr
Cenpp	0	1.04586	0.694	0.121	0	TA	Cenpp
Tmpo	0	1.02215	0.88	0.47	0	TA	Tmpo
Cdk1	0	1.01961	0.661	0.077	0	TA	Cdk1
Knl1	0	1.01097	0.661	0.049	0	TA	Knl1
Kif23	0	1.00537	0.689	0.105	0	TA	Kif23
Rrm1	0	1.0044	0.775	0.193	0	TA	Rrm1
Kif11	0	1.00328	0.632	0.054	0	TA	Kif11

## Sheet: Mouse-RSC subtype marker
RSC_subtype_markers
	p_val	avg_log2FC	pct.1	pct.2	p_val_adj	cluster	gene
Ly6a	0	3.05436	1	0.601	0	Ly6a+	Ly6a
Lypd8	0	3.00843	0.95	0.746	0	Ly6a+	Lypd8
AA467197	0	2.43548	0.848	0.339	0	Ly6a+	AA467197
Crip1	0	2.42201	0.952	0.751	0	Ly6a+	Crip1
Clca3b	0	2.31776	0.729	0.281	0	Ly6a+	Clca3b
Lgals3	0	2.31706	0.98	0.865	0	Ly6a+	Lgals3
Plac8	0	2.27563	0.934	0.566	0	Ly6a+	Plac8
Serpinb1a	0	2.20179	0.897	0.379	0	Ly6a+	Serpinb1a
Phgr1	0	2.06749	0.865	0.38	0	Ly6a+	Phgr1
Lgals4	0	2.0152	0.963	0.698	0	Ly6a+	Lgals4
Aldh1a3	0	1.98602	0.636	0.147	0	Ly6a+	Aldh1a3
Wfdc2	0	1.93852	0.846	0.446	0	Ly6a+	Wfdc2
Ceacam1	0	1.87124	0.91	0.358	0	Ly6a+	Ceacam1
Cxcl5	0	1.86532	0.829	0.475	0	Ly6a+	Cxcl5
Sprr2a3	0	1.78011	0.717	0.301	0	Ly6a+	Sprr2a3
S100a10	0	1.71883	0.989	0.91	0	Ly6a+	S100a10
Anxa1	0	1.71612	0.988	0.828	0	Ly6a+	Anxa1
Ahnak	0	1.69771	0.978	0.764	0	Ly6a+	Ahnak
Sfn	0	1.6129	0.958	0.705	0	Ly6a+	Sfn
Krt20	0	1.59882	0.445	0.101	0	Ly6a+	Krt20
Tspan1	0	1.54747	0.864	0.414	0	Ly6a+	Tspan1
Tnip3	0	1.54495	0.874	0.268	0	Ly6a+	Tnip3
Capg	0	1.53197	0.87	0.442	0	Ly6a+	Capg
2200002D01Rik	0	1.43549	0.974	0.719	0	Ly6a+	2200002D01Rik
Gpx2	0	1.42959	0.98	0.93	0	Ly6a+	Gpx2
Emp1	0	1.4276	0.738	0.318	0	Ly6a+	Emp1
Ms4a8a	0	1.39474	0.882	0.434	0	Ly6a+	Ms4a8a
Gsto1	0	1.39388	0.84	0.559	0	Ly6a+	Gsto1
S100a16	0	1.37419	0.967	0.812	0	Ly6a+	S100a16
Tspan8	0	1.37309	0.922	0.486	0	Ly6a+	Tspan8
Mgst3	0	1.37235	0.879	0.524	0	Ly6a+	Mgst3
Ly6g	0	1.34063	0.591	0.184	0	Ly6a+	Ly6g
Mal	0	1.33428	0.608	0.191	0	Ly6a+	Mal
Krt19	0	1.31541	0.998	0.981	0	Ly6a+	Krt19
F3	0	1.27527	0.838	0.512	0	Ly6a+	F3
Fxyd4	0	1.2601	0.555	0.13	0	Ly6a+	Fxyd4
Anxa8	0	1.25308	0.898	0.502	0	Ly6a+	Anxa8
Anxa2	0	1.22397	0.995	0.979	0	Ly6a+	Anxa2
Ckmt1	0	1.20352	0.849	0.397	0	Ly6a+	Ckmt1
Anxa3	0	1.1948	0.952	0.548	0	Ly6a+	Anxa3
Gprc5a	0	1.1863	0.67	0.19	0	Ly6a+	Gprc5a
Cdhr5	0	1.18353	0.631	0.203	0	Ly6a+	Cdhr5
Ly6c1	0	1.17291	0.664	0.114	0	Ly6a+	Ly6c1
Krt8	0	1.17054	0.999	0.997	0	Ly6a+	Krt8
Akr1b8	0	1.14577	0.726	0.283	0	Ly6a+	Akr1b8
Samd5	0	1.09405	0.723	0.244	0	Ly6a+	Samd5
Tspo	0	1.08029	0.982	0.892	0	Ly6a+	Tspo
S100a14	0	1.07391	0.963	0.788	0	Ly6a+	S100a14
Prss22	0	1.05335	0.556	0.121	0	Ly6a+	Prss22
Pdlim1	0	1.05208	0.923	0.64	0	Ly6a+	Pdlim1
Cwh43	0	1.05049	0.603	0.089	0	Ly6a+	Cwh43
Cd55	0	1.02821	0.757	0.264	0	Ly6a+	Cd55
Golm1	0	1.02625	0.873	0.458	0	Ly6a+	Golm1
Prr13	0	1.02426	0.95	0.784	0	Ly6a+	Prr13
Duox2	0	1.01558	0.766	0.3	0	Ly6a+	Duox2
Duoxa2	0	1.00882	0.7	0.262	0	Ly6a+	Duoxa2
Muc13	0	1.00482	0.966	0.805	0	Ly6a+	Muc13
Myl7	0	0.988671006299958	0.697	0.234	0	Ly6a+	Myl7
Serpinb6a	0	0.955848766207859	0.938	0.702	0	Ly6a+	Serpinb6a
Cavin3	0	0.947082797757245	0.578	0.217	0	Ly6a+	Cavin3
Txn1	0	0.942288225586807	0.99	0.963	0	Ly6a+	Txn1
Pmepa1	0	0.936194	0.973	0.857	0	Ly6a+	Pmepa1
Fbp2	0	0.930833026984131	0.794	0.298	0	Ly6a+	Fbp2
Lmna	0	0.924302812191493	0.97	0.875	0	Ly6a+	Lmna
Myo15b	0	0.920240758439131	0.596	0.162	0	Ly6a+	Myo15b
Serpinb5	0	0.919929011152294	0.859	0.483	0	Ly6a+	Serpinb5
Tmem37	0	0.916746856032919	0.54	0.102	0	Ly6a+	Tmem37
Eif2s2	0	0.904234	0.981	0.937	0	Ly6a+	Eif2s2
Iqgap2	0	0.903666474601445	0.69	0.259	0	Ly6a+	Iqgap2
Areg	9.86837176322631e-288	1.12036	0.729	0.388	5.55461041436719e-283	Ly6a+	Areg
Plet1	3.45945153576259e-280	1.11398	0.778	0.458	1.94722148593469e-275	Ly6a+	Plet1
Nos2	1.03679903708327e-277	0.927130109042215	0.55	0.191	5.83583074003062e-273	Ly6a+	Nos2
Dmbt1	1.50979758504892e-276	1.78503	0.698	0.376	8.49819766696485e-272	Ly6a+	Dmbt1
AW112010	1.86304065085228e-265	1.38242	0.819	0.525	1.04864969114522e-260	Ly6a+	AW112010
Gsta4	4.29519077989904e-265	1.02946	0.701	0.401	2.41763403428177e-260	Ly6a+	Gsta4
Krt14	1.46376288674817e-250	1.16908	0.521	0.206	8.23908216063944e-246	Ly6a+	Krt14
Arg1	5.46867423936866e-236	1.05764	0.347	0.08	3.07815266911344e-231	Ly6a+	Arg1
Krt36	1.41356981673792e-232	1.38257	0.744	0.45	7.9565604274727e-228	Ly6a+	Krt36
Ifit1bl1	4.64157037322806e-226	1.19856	0.368	0.1	2.61260071597888e-221	Ly6a+	Ifit1bl1
Ly6d	6.77948231884762e-222	1.83761	0.665	0.378	3.81596721280976e-217	Ly6a+	Ly6d
Mxd1	1.8858264163419e-211	0.935077732812352	0.764	0.526	1.06147511496637e-206	Ly6a+	Mxd1
Ubd	5.6313655071123e-203	1.02297	0.267	0.048	3.1697267029883e-198	Ly6a+	Ubd
Ly6m	6.23548476797113e-188	1.68469	0.29	0.07	3.50976731134791e-183	Ly6a+	Ly6m
Txnrd1	9.17074011134444e-186	0.921954000297346	0.952	0.868	5.16193448647244e-181	Ly6a+	Txnrd1
Sprr1a	1.26814464993687e-168	0.955427034305086	0.371	0.126	7.13800579109964e-164	Ly6a+	Sprr1a
Sprr2b	4.84396627006664e-164	1.05417	0.264	0.061	2.72652329443241e-159	Ly6a+	Sprr2b
Clca4b	6.24481208528335e-162	1.74401	0.337	0.115	3.51501737844344e-157	Ly6a+	Clca4b
Prdx6	3.70101e-97	1.03102	0.89	0.79	2.08318870171924e-92	Ly6a+	Prdx6
Saa1	6.67164561259163e-83	1.80746	0.4	0.221	3.75526916595945e-78	Ly6a+	Saa1
2010109I03Rik	1.11982394140433e-59	1.01999	0.101	0.023	6.30315301898257e-55	Ly6a+	2010109I03Rik
Reg3b	4.51788886026552e-32	1.60677	0.251	0.155	2.54298410277765e-27	Ly6a+	Reg3b
Reg3g	8.08090775552912e-14	1.29319	0.426	0.352	4.54850054835467e-09	Ly6a+	Reg3g
Mdga2	0	1.88068	0.891	0.467	0	RSC_c02_Lgr5	Mdga2
Prox1	0	1.68569	0.914	0.55	0	RSC_c02_Lgr5	Prox1
Nkd1	0	1.28305	0.944	0.606	0	RSC_c02_Lgr5	Nkd1
Kif26b	2.9397792994878e-305	1.53393	0.83	0.428	1.6547135743027e-300	RSC_c02_Lgr5	Kif26b
Wif1	1.79981978390347e-296	1.23539	0.956	0.607	1.01306456176574e-291	RSC_c02_Lgr5	Wif1
Lgr5	2.57256251938916e-282	1.5943	0.753	0.382	1.44801826528858e-277	RSC_c02_Lgr5	Lgr5
Spock2	9.10374691505141e-280	1.81394	0.845	0.547	5.12422602607498e-275	RSC_c02_Lgr5	Spock2
Ltbp1	6.57614841071086e-270	1.16127	0.525	0.151	3.70151665593682e-265	RSC_c02_Lgr5	Ltbp1
Rnf43	2.92838477839355e-256	1.17373	0.92	0.765	1.64829994021438e-251	RSC_c02_Lgr5	Rnf43
Gtf2i	1.46335589431329e-254	0.990169960209862	0.882	0.7	8.23679132232124e-250	RSC_c02_Lgr5	Gtf2i
Arhgef26	2.73964936761971e-254	1.28368	0.795	0.529	1.54206643955211e-249	RSC_c02_Lgr5	Arhgef26
Limch1	1.76448202635581e-251	1.18518	0.761	0.401	9.93173998174892e-247	RSC_c02_Lgr5	Limch1
Smoc2	6.3156324341265e-251	1.40465	0.692	0.346	3.55488002819679e-246	RSC_c02_Lgr5	Smoc2
Tanc2	3.24970958307044e-247	1.45223	0.794	0.494	1.82916403302286e-242	RSC_c02_Lgr5	Tanc2
Cdh13	2.50868530583532e-245	1.42877	0.949	0.733	1.41206369809552e-240	RSC_c02_Lgr5	Cdh13
Zbtb20	6.12777539314915e-236	1.12186	0.902	0.687	3.44914093554186e-231	RSC_c02_Lgr5	Zbtb20
Tcf4	2.09424557910959e-234	0.962513892591855	0.985	0.912	1.17878800911341e-229	RSC_c02_Lgr5	Tcf4
Thsd7a	4.74990439825955e-223	1.16138	0.602	0.238	2.67357868864835e-218	RSC_c02_Lgr5	Thsd7a
Sidt1	9.78203344856929e-212	1.21606	0.728	0.422	5.50601316719619e-207	RSC_c02_Lgr5	Sidt1
Cers6	4.74245852904026e-208	1.00414	0.951	0.875	2.66938763224089e-203	RSC_c02_Lgr5	Cers6
Ptprz1	1.12916053985854e-203	1.02928	0.903	0.71	6.35570593070176e-199	RSC_c02_Lgr5	Ptprz1
Naaladl2	2.361791125966e-203	1.35389	0.735	0.438	1.32938137107248e-198	RSC_c02_Lgr5	Naaladl2
Wnt6	1.45937508668206e-191	0.910184567242171	0.745	0.391	8.21438455040731e-187	RSC_c02_Lgr5	Wnt6
Erich3	2.25649371515242e-189	1.00631	0.814	0.522	1.27011261744784e-184	RSC_c02_Lgr5	Erich3
Sox6	3.14741817570249e-189	1.31078	0.47	0.163	1.77158726855766e-184	RSC_c02_Lgr5	Sox6
Exoc4	1.31592659963512e-186	1.05935	0.969	0.862	7.40695605136618e-182	RSC_c02_Lgr5	Exoc4
Znrf3	1.20394929728302e-178	1.07994	0.872	0.66	6.77666940961692e-174	RSC_c02_Lgr5	Znrf3
Pbx1	8.57769924164904e-175	0.988223407117405	0.845	0.622	4.82812957214699e-170	RSC_c02_Lgr5	Pbx1
Ankrd12	8.04182127793002e-172	0.947095698572137	0.807	0.663	4.52649994270847e-167	RSC_c02_Lgr5	Ankrd12
Nav2	1.81706319432933e-170	0.901186126783421	0.935	0.794	1.02277036019215e-165	RSC_c02_Lgr5	Nav2
Cep112	3.31745582518509e-170	1.08563	0.843	0.572	1.86729636032193e-165	RSC_c02_Lgr5	Cep112
Unc5d	7.64629818825554e-169	0.962160642972549	0.253	0.045	4.30387186122339e-164	RSC_c02_Lgr5	Unc5d
Ube2e2	1.27809998372552e-167	0.989657	0.928	0.817	7.19404137839585e-163	RSC_c02_Lgr5	Ube2e2
2610307P16Rik	7.58672819493711e-167	1.05177	0.768	0.452	4.27034169908425e-162	RSC_c02_Lgr5	2610307P16Rik
Dach1	1.75891506168579e-165	1.06727	0.781	0.482	9.90040520771079e-161	RSC_c02_Lgr5	Dach1
Tspan5	3.20957021705152e-164	0.972423651208151	0.852	0.643	1.80657078807179e-159	RSC_c02_Lgr5	Tspan5
Rev3l	1.06238531958943e-160	0.971580370714777	0.734	0.537	5.97984824837303e-156	RSC_c02_Lgr5	Rev3l
Gm20275	7.50720569810909e-159	1.17888	0.786	0.573	4.22558087129466e-154	RSC_c02_Lgr5	Gm20275
Itpr2	2.50064927495702e-154	0.943825866679412	0.535	0.256	1.40754045739506e-149	RSC_c02_Lgr5	Itpr2
Ifitm1	1.16829640929476e-150	1.1105	0.866	0.685	6.57598999899742e-146	RSC_c02_Lgr5	Ifitm1
Adam12	7.01104064835542e-150	1.00506	0.495	0.208	3.94630444973981e-145	RSC_c02_Lgr5	Adam12
Rbms3	1.80665392489209e-149	0.933137875758751	0.914	0.67	1.01691129470401e-144	RSC_c02_Lgr5	Rbms3
Nxpe4	3.68551668615813e-147	1.05467	0.621	0.37	2.07446677713783e-142	RSC_c02_Lgr5	Nxpe4
Vim	4.79956187799579e-138	1.1081	0.737	0.485	2.70152939426749e-133	RSC_c02_Lgr5	Vim
Pnliprp1	2.18768639519177e-135	1.16322	0.619	0.338	1.23138304126159e-130	RSC_c02_Lgr5	Pnliprp1
Ceacam10	5.26978347944339e-133	1.22606	0.643	0.412	2.9662030270743e-128	RSC_c02_Lgr5	Ceacam10
Col23a1	1.08822098244103e-127	0.942621203871645	0.358	0.124	6.12526944386583e-123	RSC_c02_Lgr5	Col23a1
Ptprt	5.2769292005868e-124	1.18823	0.476	0.217	2.97022513913429e-119	RSC_c02_Lgr5	Ptprt
Inpp4b	4.60651456835084e-123	1.40857	0.58	0.325	2.59286885508764e-118	RSC_c02_Lgr5	Inpp4b
Cachd1	1.8147282200671e-120	0.970108159285746	0.649	0.429	1.02145607322917e-115	RSC_c02_Lgr5	Cachd1
Mt3	3.28059076229934e-115	1.05378	0.807	0.621	1.84654612237543e-110	RSC_c02_Lgr5	Mt3
Tox	4.49725355273544e-109	0.955586134155016	0.692	0.509	2.5313691072282e-104	RSC_c02_Lgr5	Tox
Cdkn1c	6.11427834319138e-106	0.997755366993566	0.601	0.39	3.44154385103213e-101	RSC_c02_Lgr5	Cdkn1c
Atp10a	2.01144453260078e-105	0.994985116404354	0.616	0.409	1.132181784065e-100	RSC_c02_Lgr5	Atp10a
Dach2	1.79306326872485e-101	1.0826	0.424	0.193	1.00926152206716e-96	RSC_c02_Lgr5	Dach2
Cd177	1.04140879531434e-99	1.12088	0.578	0.384	5.86177768618582e-95	RSC_c02_Lgr5	Cd177
Gm43305	4.75809845575607e-74	0.939139983846089	0.759	0.689	2.67819087779142e-69	RSC_c02_Lgr5	Gm43305
Pnliprp2	1.03998613250477e-71	1.1714	0.449	0.261	5.8537699440296e-67	RSC_c02_Lgr5	Pnliprp2
Nrxn1	3.5795775232677e-69	1.02697	0.689	0.49	2.01483680052169e-64	RSC_c02_Lgr5	Nrxn1
Krt23	4.58925982551666e-201	1.13899	0.948	0.729	2.58315667798856e-196	RSC_c03_Hspb1	Krt23
Hspb1	6.27150897576527e-166	1.28905	0.872	0.557	3.530044257189e-161	RSC_c03_Hspb1	Hspb1
Samd4	2.68399803566658e-157	0.988513337254352	0.631	0.275	1.51074197433565e-152	RSC_c03_Hspb1	Samd4
Cald1	1.16913771085958e-142	1.10494	0.885	0.615	6.58072543311532e-138	RSC_c03_Hspb1	Cald1
Plat	5.99535292676481e-132	1.06145	0.851	0.579	3.37460430188811e-127	RSC_c03_Hspb1	Plat
Lcn2	2.88504081028266e-118	1.04768	0.91	0.693	1.6239029208838e-113	RSC_c03_Hspb1	Lcn2
Fn1	1.70481455478874e-116	1.01914	0.911	0.693	9.59588968453939e-112	RSC_c03_Hspb1	Fn1
Nupr1	8.62927176495096e-110	1.27108	0.938	0.801	4.85715819833795e-105	RSC_c03_Hspb1	Nupr1
Krt17	4.08091620143795e-107	1.57555	0.575	0.293	2.29702530230338e-102	RSC_c03_Hspb1	Krt17
Cxcl1	6.55674030170216e-88	1.0262	0.657	0.394	3.6905924136191e-83	RSC_c03_Hspb1	Cxcl1
Cxcl2	2.36338154411615e-60	1.19194	0.782	0.611	1.33027656973666e-55	RSC_c03_Hspb1	Cxcl2
Mgp	0	1.85971	0.961	0.671	0	RSC_c01_Cadps	Mgp
Nrxn11	0	1.79602	0.899	0.411	0	RSC_c01_Cadps	Nrxn1
Mt31	0	1.6668	0.946	0.564	0	RSC_c01_Cadps	Mt3
Ptn	0	1.33862	0.755	0.307	0	RSC_c01_Cadps	Ptn
Ifitm3	0	1.30005	1	0.916	0	RSC_c01_Cadps	Ifitm3
Rbms31	0	1.29934	0.955	0.637	0	RSC_c01_Cadps	Rbms3
Gstm5	0	1.29934	0.947	0.67	0	RSC_c01_Cadps	Gstm5
Ifitm11	0	1.2879	0.955	0.643	0	RSC_c01_Cadps	Ifitm1
Rhoj	0	1.25384	0.819	0.445	0	RSC_c01_Cadps	Rhoj
Wif11	0	1.23809	0.979	0.57	0	RSC_c01_Cadps	Wif1
Apcdd1	0	1.22514	0.812	0.272	0	RSC_c01_Cadps	Apcdd1
Nkd11	0	1.21524	0.989	0.564	0	RSC_c01_Cadps	Nkd1
Cep1121	0	1.21434	0.91	0.529	0	RSC_c01_Cadps	Cep112
Ccdc3	0	1.1172	0.884	0.493	0	RSC_c01_Cadps	Ccdc3
Dach11	0	1.1151	0.859	0.433	0	RSC_c01_Cadps	Dach1
Htra1	0	1.07402	0.887	0.36	0	RSC_c01_Cadps	Htra1
Aspscr1	0	1.07279	0.988	0.787	0	RSC_c01_Cadps	Aspscr1
Hacd2	0	1.03676	0.945	0.632	0	RSC_c01_Cadps	Hacd2
Tmem176b	0	1.02162	0.961	0.747	0	RSC_c01_Cadps	Tmem176b
Mdga21	0	1.01285	0.899	0.428	0	RSC_c01_Cadps	Mdga2
Prox11	0	0.963747298592729	0.934	0.512	0	RSC_c01_Cadps	Prox1
Etv5	0	0.959605	0.687	0.247	0	RSC_c01_Cadps	Etv5
Wnt61	0	0.937657094563288	0.856	0.328	0	RSC_c01_Cadps	Wnt6
Tcf41	0	0.929744	0.986	0.905	0	RSC_c01_Cadps	Tcf4
Tmem176a	0	0.921296341574926	0.922	0.677	0	RSC_c01_Cadps	Tmem176a
Csrp2	1.25251494520863e-304	0.906109199793603	0.944	0.687	7.05003087209584e-300	RSC_c01_Cadps	Csrp2
Lcn21	4.75452692163007e-301	1.34682	0.929	0.659	2.67618056837792e-296	RSC_c01_Cadps	Lcn2
Kitl	2.17838181914757e-297	1.04827	0.92	0.651	1.22614577454359e-292	RSC_c01_Cadps	Kitl
Robo1	9.69284033502871e-292	1.1237	0.872	0.505	5.45580903937761e-287	RSC_c01_Cadps	Robo1
Meis2	5.15405898574631e-290	0.937893	0.676	0.253	2.90106518130703e-285	RSC_c01_Cadps	Meis2
Id3	4.35542520519001e-275	0.956515	0.887	0.583	2.4515381852453e-270	RSC_c01_Cadps	Id3
Cadps	7.78039240001003e-272	1.77591	0.602	0.236	4.37934947019365e-267	RSC_c01_Cadps	Cadps
Exoc41	1.07514805632107e-265	0.969392113779311	0.979	0.849	6.0516858646144e-261	RSC_c01_Cadps	Exoc4
Znrf31	2.51845951316706e-262	0.918109291646851	0.913	0.629	1.41756530617634e-257	RSC_c01_Cadps	Znrf3
Ext1	1.08152548617436e-254	1.08881	0.931	0.727	6.08758250402961e-250	RSC_c01_Cadps	Ext1
Inpp4b1	4.48186936874888e-244	0.930206414338783	0.66	0.28	2.52270981158768e-239	RSC_c01_Cadps	Inpp4b
Dkk2	2.04276913930451e-222	1.05412	0.91	0.646	1.14981346544033e-217	RSC_c01_Cadps	Dkk2
Kcnb2	1.00559011655069e-211	1.08982	0.672	0.326	5.66016508902885e-207	RSC_c01_Cadps	Kcnb2
Vim1	2.64527052511749e-198	1.00484	0.764	0.455	1.48894342047288e-193	RSC_c01_Cadps	Vim
Mt4	1.17943128206901e-153	1.61414	0.656	0.417	6.63866485738183e-149	RSC_c01_Cadps	Mt4
Oit1	2.76589390141452e-185	1.03768	0.795	0.463	1.55683870028919e-180	RSC_c04_Oit1	Oit1
Lgals41	3.92634999253615e-174	0.913958471616728	0.974	0.762	2.21002462029882e-169	RSC_c04_Oit1	Lgals4
mt-Nd2	7.69253574745708e-76	0.988553782275823	0.989	0.993	4.32989759617117e-71	RSC_c04_Oit1	mt-Nd2
mt-Nd1	3.41401415725101e-69	0.953343	0.99	0.994	1.92164614869188e-64	RSC_c04_Oit1	mt-Nd1
mt-Cytb	1.8019505241058e-62	0.941798739071181	0.995	0.997	1.01426389150343e-57	RSC_c04_Oit1	mt-Cytb
Car1	1.41584546991153e-50	0.914549356672335	0.353	0.177	7.96937e-46	RSC_c04_Oit1	Car1
Gm26917	8.60099254864953e-35	2.07688	0.837	0.756	4.84124067585836e-30	RSC_c04_Oit1	Gm26917
Gm42418	1.00051619341961e-14	0.923055387711806	1	1	5.63160549790098e-10	RSC_c04_Oit1	Gm42418
mt-Rnr1	1.03904887513855e-10	1.5649	0.268	0.208	5.84849440349237e-06	RSC_c04_Oit1	mt-Rnr1
mt-Rnr2	5.76460010422007e-10	1.38003	0.269	0.209	3.24472046066235e-05	RSC_c04_Oit1	mt-Rnr2
Mir6236	3.95531303073626e-09	0.922702503690121	0.239	0.175	0.000222632704561052	RSC_c04_Oit1	Mir6236
Ptprc	0	1.3937	0.81	0.075	0	Lymphocytes	Ptprc
Arhgap15	0	1.17567	0.628	0.035	0	Lymphocytes	Arhgap15
Samsn1	0	1.0769	0.603	0.041	0	Lymphocytes	Samsn1
Entpd1	1.45184722658277e-291	1.31607	0.64	0.053	8.17201248426645e-287	Lymphocytes	Entpd1
Plek	1.53834410385378e-280	1.6761	0.769	0.089	8.65887745736178e-276	Lymphocytes	Plek
Il1r2	2.20294129508933e-278	1.3494	0.603	0.049	1.23996956676693e-273	Lymphocytes	Il1r2
Lilr4b	8.3695152995359e-267	0.987936475601739	0.628	0.056	4.71094907664977e-262	Lymphocytes	Lilr4b
Alox5ap	2.29805924820887e-252	1.04215	0.62	0.059	1.29350860903933e-247	Lymphocytes	Alox5ap
Coro1a	6.79485485835796e-243	0.965030075266507	0.686	0.078	3.82461995412394e-238	Lymphocytes	Coro1a
Hdc	5.5058264911685e-242	1.52809	0.62	0.063	3.09906455708401e-237	Lymphocytes	Hdc
Clec4d	5.53026326284547e-230	1.18928	0.595	0.06	3.11281928275783e-225	Lymphocytes	Clec4d
Fcer1g	2.19705583069249e-213	1.66489	0.835	0.152	1.23665681542188e-208	Lymphocytes	Fcer1g
Clec4e	4.51444991044766e-211	1.00862	0.566	0.059	2.54104842109367e-206	Lymphocytes	Clec4e
Lcp1	1.11738382699913e-209	1.39449	0.81	0.14	6.28941834703003e-205	Lymphocytes	Lcp1
Cd52	1.74395345817016e-206	1.87666	0.876	0.183	9.81619083000236e-202	Lymphocytes	Cd52
Acod1	5.10136755439132e-188	1.83258	0.599	0.078	2.87140675534024e-183	Lymphocytes	Acod1
Srgn	1.5208917221885e-181	2.70393	0.967	0.314	8.56064323668242e-177	Lymphocytes	Srgn
Tyrobp	1.28984013073406e-174	2.01368	0.798	0.175	7.26012314386283e-170	Lymphocytes	Tyrobp
Wfdc21	1.1472849633961e-173	1.58545	0.579	0.078	6.45772287346764e-169	Lymphocytes	Wfdc21
Hp	4.21770552666995e-158	1.00699	0.579	0.083	2.37401990979671e-153	Lymphocytes	Hp
Ripor2	1.40262750343075e-152	0.931044901402742	0.483	0.059	7.89496942856066e-148	Lymphocytes	Ripor2
Dennd4a	5.92047719248129e-151	1.33895	0.756	0.163	3.33245899733194e-146	Lymphocytes	Dennd4a
Pde4b	5.59029739590138e-142	1.15696	0.665	0.127	3.14661069523101e-137	Lymphocytes	Pde4b
Il1b	1.80233328438061e-132	3.02296	0.88	0.327	1.01447933577931e-127	Lymphocytes	Il1b
G0s2	5.08999832569087e-130	2.47877	0.612	0.122	2.86500735758162e-125	Lymphocytes	G0s2
Fxyd5	4.37697834589422e-113	1.12042	0.793	0.241	2.46366980155348e-108	Lymphocytes	Fxyd5
Ifitm6	1.62712614962303e-86	1.08865	0.483	0.103	9.15860495838314e-82	Lymphocytes	Ifitm6
Retnlg	1.65250982957622e-75	3.25383	0.707	0.286	9.30148207773567e-71	Lymphocytes	Retnlg
S100a9	9.82592038852091e-67	4.15955	0.913	0.659	5.53071580908676e-62	Lymphocytes	S100a9
Lyz2	2.31219188836314e-66	1.64684	0.773	0.365	1.30146344820296e-61	Lymphocytes	Lyz2
Ccl6	1.06985538912354e-60	1.0692	0.554	0.183	6.02189502875968e-56	Lymphocytes	Ccl6
Dgat1	4.49509120552375e-60	0.953649193066268	0.698	0.298	2.53015198685316e-55	Lymphocytes	Dgat1
S100a8	2.98984490311376e-59	3.97192	0.888	0.65	1.68289400061564e-54	Lymphocytes	S100a8
Cebpb	2.12918628875523e-58	1.21204	0.777	0.395	1.19845508635166e-53	Lymphocytes	Cebpb
Slc7a11	1.90566079612699e-57	0.983449928304458	0.76	0.34	1.07264e-52	Lymphocytes	Slc7a11
Lyn	6.32566980534426e-55	0.946869225179417	0.826	0.451	3.56052976333412e-50	Lymphocytes	Lyn
Pim1	6.72502410732589e-51	0.920701761259815	0.938	0.618	3.78531431929052e-46	Lymphocytes	Pim1
Cxcl21	2.47485184071032e-49	1.82475	0.921	0.625	1.39301985558062e-44	Lymphocytes	Cxcl2
Slpi	1.28388820393931e-39	0.914423044426877	0.773	0.421	7.2266215335132e-35	Lymphocytes	Slpi
Wfdc17	1.07416037530615e-38	1.61528	0.847	0.608	6.0461265044857e-34	Lymphocytes	Wfdc17
Cd14	6.03758072224052e-35	1.19393	0.715	0.466	3.39837306112752e-30	Lymphocytes	Cd14
Ngp	1.64641025279319e-33	1.10447	0.19	0.037	9.26714938989706e-29	Lymphocytes	Ngp
Apoe	8.10030748502964e-10	1.05278	0.562	0.395	4.55942007409863e-05	Lymphocytes	Apoe

## Sheet: Human_total_subtype_marker
Human_total_subtype_marker
	p_val	avg_log2FC	pct.1	pct.2	p_val_adj	cluster	gene
CCL5	0	4.49973	0.694	0.172	0	T cells	CCL5
CXCL13	0	3.97712	0.258	0.043	0	T cells	CXCL13
TRBC2	0	3.55364	0.83	0.077	0	T cells	TRBC2
CD69	0	3.37818	0.865	0.273	0	T cells	CD69
CD3D	0	3.26169	0.8	0.05	0	T cells	CD3D
CD52	0	3.07586	0.929	0.232	0	T cells	CD52
GZMB	0	3.07363	0.331	0.035	0	T cells	GZMB
TRBC1	0	2.92834	0.565	0.037	0	T cells	TRBC1
TRAC	0	2.9017	0.767	0.062	0	T cells	TRAC
GZMA	0	2.86409	0.404	0.026	0	T cells	GZMA
IFNG	0	2.83993	0.336	0.026	0	T cells	IFNG
CD2	0	2.71512	0.705	0.034	0	T cells	CD2
GNLY	0	2.69328	0.253	0.028	0	T cells	GNLY
NKG7	0	2.42448	0.405	0.039	0	T cells	NKG7
RGS1	0	2.37061	0.892	0.474	0	T cells	RGS1
CD7	0	2.2796	0.569	0.024	0	T cells	CD7
S100A4	0	2.23744	0.767	0.347	0	T cells	S100A4
KLRB1	0	2.09717	0.41	0.025	0	T cells	KLRB1
CD3E	0	2.01436	0.595	0.025	0	T cells	CD3E
ARHGDIB	0	1.97502	0.862	0.343	0	T cells	ARHGDIB
IL7R	0	1.90689	0.434	0.058	0	T cells	IL7R
RAC2	0	1.89467	0.694	0.21	0	T cells	RAC2
HCST	0	1.87983	0.606	0.107	0	T cells	HCST
IL2RG	0	1.74265	0.667	0.229	0	T cells	IL2RG
PTPRC	0	1.71262	0.728	0.179	0	T cells	PTPRC
CD3G	0	1.69924	0.468	0.015	0	T cells	CD3G
CXCR4	0	1.69877	0.596	0.159	0	T cells	CXCR4
CTLA4	0	1.69552	0.341	0.018	0	T cells	CTLA4
CD96	0	1.68867	0.473	0.018	0	T cells	CD96
BTG1	0	1.68708	0.825	0.556	0	T cells	BTG1
SRGN	0	1.68325	0.925	0.462	0	T cells	SRGN
IL32	0	1.67031	0.657	0.288	0	T cells	IL32
TNF	0	1.5396	0.292	0.069	0	T cells	TNF
ITM2A	0	1.53348	0.467	0.104	0	T cells	ITM2A
TNFAIP3	0	1.49347	0.642	0.291	0	T cells	TNFAIP3
GMFG	0	1.49271	0.62	0.247	0	T cells	GMFG
FYB1	0	1.47809	0.522	0.093	0	T cells	FYB1
BATF	0	1.45446	0.32	0.039	0	T cells	BATF
CYTIP	0	1.42515	0.58	0.184	0	T cells	CYTIP
LTB	0	1.42373	0.299	0.043	0	T cells	LTB
TIGIT	0	1.41299	0.321	0.013	0	T cells	TIGIT
KLRD1	0	1.40743	0.279	0.012	0	T cells	KLRD1
LCP1	0	1.40166	0.59	0.132	0	T cells	LCP1
LINC01871	0	1.3767	0.302	0.011	0	T cells	LINC01871
RARRES3	0	1.33261	0.551	0.211	0	T cells	RARRES3
ALOX5AP	0	1.32467	0.403	0.083	0	T cells	ALOX5AP
KLF6	0	1.32459	0.776	0.576	0	T cells	KLF6
TSC22D3	0	1.30894	0.747	0.443	0	T cells	TSC22D3
CST7	0	1.30692	0.335	0.039	0	T cells	CST7
LAIR2	0	1.30253	0.191	0.018	0	T cells	LAIR2
XCL2	0	1.29703	0.158	0.005	0	T cells	XCL2
CLEC2D	0	1.28416	0.355	0.026	0	T cells	CLEC2D
PCED1B-AS1	0	1.27458	0.476	0.135	0	T cells	PCED1B-AS1
PFN1	0	1.27393	0.951	0.836	0	T cells	PFN1
GZMH	0	1.26401	0.196	0.01	0	T cells	GZMH
CORO1A	0	1.25674	0.42	0.077	0	T cells	CORO1A
XCL1	0	1.25428	0.136	0.007	0	T cells	XCL1
SH3BGRL3	0	1.2534	0.896	0.748	0	T cells	SH3BGRL3
IL2RA	0	1.24083	0.163	0.019	0	T cells	IL2RA
CD53	0	1.22227	0.641	0.221	0	T cells	CD53
EVL	0	1.21143	0.392	0.062	0	T cells	EVL
LCK	0	1.20885	0.36	0.027	0	T cells	LCK
APOBEC3G	0	1.19008	0.317	0.062	0	T cells	APOBEC3G
TNFRSF18	0	1.1882	0.278	0.063	0	T cells	TNFRSF18
SIRPG	0	1.17691	0.298	0.008	0	T cells	SIRPG
SLA	0	1.16495	0.37	0.062	0	T cells	SLA
ETS1	0	1.15861	0.423	0.104	0	T cells	ETS1
GBP5	0	1.15617	0.346	0.054	0	T cells	GBP5
STK17B	0	1.15165	0.487	0.19	0	T cells	STK17B
GIMAP7	0	1.12898	0.399	0.09	0	T cells	GIMAP7
CD8A	0	1.12388	0.238	0.009	0	T cells	CD8A
TMSB4X	0	1.11306	0.999	0.956	0	T cells	TMSB4X
GZMK	0	1.11199	0.151	0.009	0	T cells	GZMK
CLEC2B	0	1.10886	0.434	0.172	0	T cells	CLEC2B
ACTB	0	1.10708	0.987	0.908	0	T cells	ACTB
CD8B	0	1.10513	0.223	0.01	0	T cells	CD8B
RHOH	0	1.09307	0.379	0.092	0	T cells	RHOH
CTSW	0	1.0921	0.258	0.046	0	T cells	CTSW
GPR171	0	1.08683	0.266	0.01	0	T cells	GPR171
HSPA8	0	1.07448	0.948	0.865	0	T cells	HSPA8
ICOS	0	1.04873	0.235	0.006	0	T cells	ICOS
SPOCK2	0	1.03952	0.254	0.013	0	T cells	SPOCK2
LIMD2	0	1.03923	0.404	0.102	0	T cells	LIMD2
B2M	0	1.03343	1	0.997	0	T cells	B2M
SH2D2A	0	1.03006	0.273	0.022	0	T cells	SH2D2A
STK17A	0	1.02365	0.361	0.113	0	T cells	STK17A
SAMSN1	0	1.02185	0.381	0.102	0	T cells	SAMSN1
SEPT1	0	1.01647	0.369	0.095	0	T cells	SEPT1
LINC01943	0	1.00471	0.175	0.019	0	T cells	LINC01943
DUSP2	1.94181347799975e-284	1.36389	0.521	0.263	8.97836297822744e-280	T cells	DUSP2
FKBP5	5.25335669325775e-280	1.10137	0.408	0.177	2.42899453426159e-275	T cells	FKBP5
ID2	1.47753022910893e-279	1.31391	0.718	0.506	6.83165652033094e-275	T cells	ID2
SH3KBP1	1.49510824327056e-269	1.09394	0.503	0.277	6.91293198441008e-265	T cells	SH3KBP1
BIRC3	7.65766902226437e-260	1.0481	0.456	0.218	3.54067642582438e-255	T cells	BIRC3
HMGB2	2.19440663924994e-256	1.65022	0.558	0.338	1.01462779778999e-251	T cells	HMGB2
COTL1	2.4192356852597e-252	1.11207	0.428	0.204	1.11858200379353e-247	T cells	COTL1
TNFRSF4	7.10851025094102e-226	1.43113	0.221	0.069	3.2867618847276e-221	T cells	TNFRSF4
CCL4	6.88553916968458e-190	2.15725	0.484	0.279	3.18366674588706e-185	T cells	CCL4
PSMB9	3.54990625471098e-189	1.00015	0.539	0.356	1.64137015499072e-184	T cells	PSMB9
RBPJ	2.21144360580935e-163	1.10156	0.385	0.219	1.02250518001807e-158	T cells	RBPJ
TMPO	6.28879630999512e-143	1.14493	0.447	0.298	2.90775074985244e-138	T cells	TMPO
PMAIP1	6.53783410350503e-137	1.24427	0.451	0.301	3.02289835443762e-132	T cells	PMAIP1
CCL4L2	9.93791169517563e-129	1.82374	0.354	0.193	4.59499223049836e-124	T cells	CCL4L2
STMN1	5.77005854362922e-73	1.36263	0.383	0.285	2.66790196881784e-68	T cells	STMN1
HIST1H4C	9.62988106713114e-73	1.55353	0.574	0.513	4.45256810900942e-68	T cells	HIST1H4C
TUBA1B	5.17328818128919e-44	1.05298	0.677	0.658	2.39197325638268e-39	T cells	TUBA1B
MS4A1	0	4.35757	0.905	0.026	0	B cells	MS4A1
VPREB3	0	3.15227	0.728	0.047	0	B cells	VPREB3
CD521	0	3.1116	0.956	0.239	0	B cells	CD52
TCL1A	0	2.99608	0.493	0.005	0	B cells	TCL1A
CD79B	0	2.68224	0.735	0.085	0	B cells	CD79B
LRMP	0	2.65067	0.584	0.075	0	B cells	LRMP
CD691	0	2.57653	0.66	0.285	0	B cells	CD69
CD37	0	2.38626	0.74	0.1	0	B cells	CD37
LTB1	0	2.20603	0.526	0.04	0	B cells	LTB
ARHGDIB1	0	2.18328	0.886	0.348	0	B cells	ARHGDIB
CD531	0	2.17093	0.813	0.221	0	B cells	CD53
CD79A	0	2.15617	0.857	0.25	0	B cells	CD79A
RGS13	0	2.14429	0.418	0.008	0	B cells	RGS13
LIMD21	0	2.11591	0.663	0.098	0	B cells	LIMD2
LCP11	0	2.10854	0.684	0.134	0	B cells	LCP1
LAPTM5	0	1.99006	0.798	0.176	0	B cells	LAPTM5
RAC21	0	1.93476	0.735	0.214	0	B cells	RAC2
SMIM14	0	1.86544	0.605	0.257	0	B cells	SMIM14
CXCR41	0	1.84844	0.638	0.162	0	B cells	CXCR4
PTPRC1	0	1.8471	0.733	0.185	0	B cells	PTPRC
CD74	0	1.83777	0.997	0.702	0	B cells	CD74
CORO1A1	0	1.7986	0.559	0.077	0	B cells	CORO1A
BANK1	0	1.77218	0.45	0.024	0	B cells	BANK1
UCP2	0	1.76623	0.613	0.153	0	B cells	UCP2
PARP1	0	1.72849	0.571	0.269	0	B cells	PARP1
CD22	0	1.70164	0.471	0.008	0	B cells	CD22
ARPC2	0	1.62664	0.845	0.731	0	B cells	ARPC2
FCRLA	0	1.56853	0.445	0.018	0	B cells	FCRLA
SERPINA9	0	1.52458	0.333	0.001	0	B cells	SERPINA9
NAPSB	0	1.51549	0.469	0.035	0	B cells	NAPSB
EZR	0	1.51134	0.745	0.457	0	B cells	EZR
RHOH1	0	1.50538	0.502	0.091	0	B cells	RHOH
SWAP70	0	1.50352	0.499	0.111	0	B cells	SWAP70
LY86	0	1.46618	0.462	0.048	0	B cells	LY86
PCED1B-AS11	0	1.4587	0.545	0.137	0	B cells	PCED1B-AS1
ACTB1	0	1.45253	0.988	0.909	0	B cells	ACTB
HLA-DQA1	0	1.44025	0.703	0.147	0	B cells	HLA-DQA1
HLA-DRA	0	1.42417	0.972	0.378	0	B cells	HLA-DRA
POU2F2	0	1.41272	0.442	0.055	0	B cells	POU2F2
HLA-DMB	0	1.41076	0.649	0.132	0	B cells	HLA-DMB
RPS27	0	1.39056	1	0.988	0	B cells	RPS27
BASP1	0	1.3426	0.441	0.083	0	B cells	BASP1
RPL23A	0	1.3307	0.999	0.96	0	B cells	RPL23A
HLA-DPB1	0	1.31937	0.854	0.225	0	B cells	HLA-DPB1
HLA-DMA	0	1.29757	0.669	0.212	0	B cells	HLA-DMA
RPLP2	0	1.2951	0.998	0.98	0	B cells	RPLP2
ARPC3	0	1.29455	0.878	0.715	0	B cells	ARPC3
STK17B1	0	1.2794	0.542	0.192	0	B cells	STK17B
BCL2A1	0	1.2792	0.464	0.101	0	B cells	BCL2A1
CENPM	0	1.27024	0.347	0.085	0	B cells	CENPM
MEF2C	0	1.26638	0.531	0.168	0	B cells	MEF2C
BCAS4	0	1.26209	0.367	0.025	0	B cells	BCAS4
RPS20	0	1.25761	0.989	0.925	0	B cells	RPS20
SMAP2	0	1.25102	0.549	0.198	0	B cells	SMAP2
RPL27A	0	1.24902	1	0.986	0	B cells	RPL27A
HLA-DQB1	0	1.24219	0.693	0.192	0	B cells	HLA-DQB1
STK17A1	0	1.22606	0.447	0.113	0	B cells	STK17A
OAZ1	0	1.22561	0.913	0.815	0	B cells	OAZ1
CD19	0	1.2246	0.38	0.018	0	B cells	CD19
RPS23	0	1.20618	0.998	0.946	0	B cells	RPS23
RPL21	0	1.20412	0.999	0.973	0	B cells	RPL21
RPSA	0	1.19889	0.936	0.774	0	B cells	RPSA
TMSB4X1	0	1.19875	1	0.956	0	B cells	TMSB4X
CYTIP1	0	1.18407	0.504	0.19	0	B cells	CYTIP
HLA-DOB	0	1.18117	0.367	0.045	0	B cells	HLA-DOB
EAF2	0	1.17942	0.426	0.145	0	B cells	EAF2
GCSAM	0	1.17886	0.28	0.014	0	B cells	GCSAM
STAG3	0	1.17581	0.259	0.007	0	B cells	STAG3
CD83	0	1.16907	0.446	0.139	0	B cells	CD83
RPL28	0	1.16281	0.968	0.887	0	B cells	RPL28
RPL13A	0	1.15681	0.999	0.981	0	B cells	RPL13A
FAU	0	1.15303	0.987	0.927	0	B cells	FAU
SPIB	0	1.1516	0.353	0.024	0	B cells	SPIB
AIM2	0	1.14924	0.328	0.041	0	B cells	AIM2
IRF8	0	1.1343	0.395	0.084	0	B cells	IRF8
DCK	0	1.12682	0.352	0.087	0	B cells	DCK
STAP1	0	1.12081	0.345	0.028	0	B cells	STAP1
RPL18A	0	1.11549	0.996	0.955	0	B cells	RPL18A
RPS27A	0	1.11173	0.998	0.962	0	B cells	RPS27A
GPR18	0	1.10085	0.29	0.011	0	B cells	GPR18
P2RX5	0	1.09978	0.319	0.02	0	B cells	P2RX5
TNFAIP8	0	1.09139	0.445	0.13	0	B cells	TNFAIP8
HCLS1	0	1.08919	0.48	0.151	0	B cells	HCLS1
UBA52	0	1.07457	0.954	0.854	0	B cells	UBA52
RPS3A	0	1.07219	0.996	0.956	0	B cells	RPS3A
POU2AF1	0	1.06668	0.428	0.12	0	B cells	POU2AF1
RPS25	0	1.06265	0.975	0.899	0	B cells	RPS25
RPS13	0	1.06097	0.991	0.94	0	B cells	RPS13
BLNK	0	1.0532	0.384	0.114	0	B cells	BLNK
HLA-DPA1	0	1.05006	0.859	0.277	0	B cells	HLA-DPA1
RPL14	0	1.04434	0.992	0.938	0	B cells	RPL14
RIPOR2	0	1.03601	0.322	0.024	0	B cells	RIPOR2
LPXN	0	1.02747	0.383	0.091	0	B cells	LPXN
PABPC1	0	1.02513	0.989	0.928	0	B cells	PABPC1
GGA2	0	1.01966	0.346	0.086	0	B cells	GGA2
RPS16	0	1.01884	0.995	0.955	0	B cells	RPS16
SEPT6	0	1.01862	0.399	0.112	0	B cells	SEPT6
SIT1	0	1.01416	0.295	0.037	0	B cells	SIT1
PXK	0	1.01268	0.344	0.07	0	B cells	PXK
RPS2	0	1.0103	0.998	0.973	0	B cells	RPS2
RPL15	0	1.00926	0.997	0.962	0	B cells	RPL15
WIPF1	0	1.00604	0.425	0.132	0	B cells	WIPF1
RPL11	0	1.00465	0.997	0.969	0	B cells	RPL11
SMARCB1	2.81614292333329e-307	1.24489	0.499	0.22	1.30210000346161e-302	B cells	SMARCB1
MBD4	1.95055645449858e-302	1.30568	0.511	0.229	9.01878787866508e-298	B cells	MBD4
BIRC31	8.66406102846037e-300	1.21096	0.521	0.219	4.00600189772922e-295	B cells	BIRC3
BTG11	2.25372490409929e-294	1.52447	0.785	0.56	1.04205478390839e-289	B cells	BTG1
ITSN2	2.97342356956123e-292	1.15494	0.478	0.198	1.37482185585803e-287	B cells	ITSN2
ISG20	4.47406765310123e-287	1.48001	0.646	0.355	2.06867466076441e-282	B cells	ISG20
PFN11	1.89834339279477e-279	1.39936	0.938	0.837	8.77737034526518e-275	B cells	PFN1
ACTR3	9.12953620467008e-275	1.35943	0.662	0.439	4.2212236549533e-270	B cells	ACTR3
TCEA1	5.86354257672089e-250	1.33074	0.606	0.377	2.71112618119844e-245	B cells	TCEA1
NUSAP1	3.30446241809871e-249	1.45204	0.302	0.094	1.5278842882563e-244	B cells	NUSAP1
PCLAF	2.33305105441411e-248	1.30507	0.306	0.097	1.07873281602945e-243	B cells	PCLAF
HMCES	1.23961552995473e-244	1.23006	0.365	0.139	5.73161032585169e-240	B cells	HMCES
NPM1	1.34386003795643e-237	1.05014	0.892	0.788	6.21360565749915e-233	B cells	NPM1
COTL11	2.34837626894653e-234	1.07143	0.465	0.206	1.08581873547281e-229	B cells	COTL1
ATP5MG	5.58791507411742e-226	1.18909	0.868	0.834	2.58368429281967e-221	B cells	ATP5MG
ANP32B	5.48233131084443e-220	1.58765	0.632	0.462	2.53486552819514e-215	B cells	ANP32B
HMGN1	2.04176900532609e-217	1.49753	0.641	0.479	9.44052734992624e-213	B cells	HMGN1
NAP1L1	7.18246112596549e-217	1.0176	0.686	0.469	3.32095455081266e-212	B cells	NAP1L1
PTTG1	1.5719048119409e-193	1.52685	0.373	0.156	7.26801627897114e-189	B cells	PTTG1
SH3KBP11	1.39464653172654e-183	1.17913	0.49	0.279	6.448427168744e-179	B cells	SH3KBP1
ACTG1	1.26137645593954e-170	1.01285	0.898	0.837	5.83222631932767e-166	B cells	ACTG1
HMGB21	1.29774312532348e-166	2.31178	0.524	0.342	6.00037488855817e-162	B cells	HMGB2
MOB1A	1.88266202407705e-164	1.01039	0.501	0.309	8.70486440072504e-160	B cells	MOB1A
ACTR2	2.99259529636851e-157	1.02073	0.632	0.486	1.38368628718191e-152	B cells	ACTR2
GPR183	7.85349089010325e-142	1.00273	0.388	0.182	3.63121858285704e-137	B cells	GPR183
HMGB1	1.24452106667652e-141	1.31302	0.855	0.792	5.75429205599221e-137	B cells	HMGB1
GCHFR	6.84421881620702e-135	1.05949	0.324	0.155	3.16456145404964e-130	B cells	GCHFR
LBR	9.63965005616508e-127	1.009	0.412	0.242	4.45708499646905e-122	B cells	LBR
ARPC5	1.59104534630668e-119	1.07708	0.601	0.486	7.35651636771818e-115	B cells	ARPC5
TMPO1	1.73818221062531e-117	1.07945	0.458	0.299	8.03683308726823e-113	B cells	TMPO
STMN11	4.38321787236413e-110	2.0967	0.425	0.285	2.026668447645e-105	B cells	STMN1
TOP2A	1.68893326829751e-100	1.03496	0.245	0.107	7.80912075262719e-96	B cells	TOP2A
TSC22D31	3.96325329604009e-99	1.0218	0.608	0.45	1.83248942649006e-94	B cells	TSC22D3
METAP2	1.50329103647813e-95	1.07249	0.42	0.288	6.95076676536394e-91	B cells	METAP2
DUT	1.32442990919319e-94	1.26819	0.447	0.32	6.12376657113654e-90	B cells	DUT
HIST1H4C1	4.25286564859072e-88	2.01271	0.598	0.513	1.96639748993889e-83	B cells	HIST1H4C
TUBB	6.33306138524506e-83	1.47073	0.514	0.42	2.92821759269576e-78	B cells	TUBB
H2AFZ	2.29145962120542e-75	1.55767	0.62	0.589	1.05950218505675e-70	B cells	H2AFZ
H2AFV	1.5825629735503e-73	1.23076	0.504	0.427	7.31729642080453e-69	B cells	H2AFV
KLF61	8.53019004498854e-59	1.1143	0.638	0.582	3.94410397110135e-54	B cells	KLF6
TUBA1B1	2.57383286106585e-45	1.44134	0.664	0.658	1.19006309997102e-40	B cells	TUBA1B
IGLC3	0	4.93782	0.684	0.412	0	Plasma	IGLC3
IGLC2	0	4.81265	0.917	0.831	0	Plasma	IGLC2
IGKC	0	4.76893	0.995	0.962	0	Plasma	IGKC
IGHA1	0	4.70528	0.988	0.898	0	Plasma	IGHA1
IGHA2	0	4.62776	0.939	0.705	0	Plasma	IGHA2
JCHAIN	0	4.60214	0.981	0.569	0	Plasma	JCHAIN
MZB1	0	3.43797	0.949	0.147	0	Plasma	MZB1
IGLV2-14	0	2.64326	0.256	0.153	0	Plasma	IGLV2-14
SSR4	0	2.23118	0.983	0.824	0	Plasma	SSR4
DERL3	0	2.19813	0.764	0.08	0	Plasma	DERL3
IGLV3-1	0	1.85703	0.298	0.081	0	Plasma	IGLV3-1
IGKV4-1	0	1.83468	0.233	0.093	0	Plasma	IGKV4-1
TNFRSF17	0	1.61298	0.593	0.04	0	Plasma	TNFRSF17
HERPUD1	0	1.5993	0.889	0.539	0	Plasma	HERPUD1
IGLV6-57	0	1.57878	0.226	0.041	0	Plasma	IGLV6-57
SEC11C	0	1.56002	0.828	0.427	0	Plasma	SEC11C
CD79A1	0	1.54515	0.675	0.084	0	Plasma	CD79A
XBP1	0	1.54369	0.836	0.502	0	Plasma	XBP1
IGKV3-20	0	1.32225	0.179	0.068	0	Plasma	IGKV3-20
PIM2	0	1.14119	0.483	0.096	0	Plasma	PIM2
FKBP11	0	1.13642	0.535	0.11	0	Plasma	FKBP11
IGHV3-23	0	1.12263	0.16	0.071	0	Plasma	IGHV3-23
ANKRD36BP2	0	1.11879	0.419	0.027	0	Plasma	ANKRD36BP2
FAM46C	0	1.06865	0.515	0.123	0	Plasma	FAM46C
FKBP2	0	1.06029	0.818	0.561	0	Plasma	FKBP2
SLAMF7	0	1.04506	0.51	0.081	0	Plasma	SLAMF7
TSC22D32	0	1.03098	0.669	0.359	0	Plasma	TSC22D3
IGKV3-11	1.53215607284678e-305	1.3116	0.132	0.056	7.08423003402166e-301	Plasma	IGKV3-11
IGLV2-23	2.24601461951438e-248	1.58956	0.105	0.043	1.03848977962486e-243	Plasma	IGLV2-23
IGLV2-11	4.28154650699262e-245	1.81522	0.126	0.058	1.97965865843818e-240	Plasma	IGLV2-11
IGKV1-5	7.86166469591873e-244	1.38401	0.137	0.067	3.63499790545194e-239	Plasma	IGKV1-5
IGHV3-7	3.31550348914625e-243	1.20614	0.114	0.05	1.53298934827655e-238	Plasma	IGHV3-7
IGHM	1.17401064779221e-230	3.65251	0.367	0.274	5.42827303219685e-226	Plasma	IGHM
IGLV1-44	3.42922324444237e-204	1.40905	0.102	0.045	1.58556995153282e-199	Plasma	IGLV1-44
IGLV1-40	1.42059253460729e-176	1.61847	0.108	0.054	6.5683937022637e-172	Plasma	IGLV1-40
IGHGP	7.62726381679467e-176	3.8295	0.137	0.078	3.52661797097135e-171	Plasma	IGHGP
IGHG1	3.76537983822041e-140	4.96167	0.424	0.396	1.74099867579797e-135	Plasma	IGHG1
IGHG2	1.83719772066245e-102	4.24556	0.187	0.136	8.49465110102695e-98	Plasma	IGHG2
IGHG3	5.80038185291521e-59	4.65485	0.325	0.307	2.68192255733241e-54	Plasma	IGHG3
IGHG4	6.57164421230383e-14	4.35915	0.411	0.441	3.03853113444292e-09	Plasma	IGHG4
TPSB2	0	7.81554	0.998	0.05	0	Mast cells	TPSB2
TPSAB1	0	6.74801	0.991	0.021	0	Mast cells	TPSAB1
CPA3	0	6.51286	0.989	0.019	0	Mast cells	CPA3
KIT	0	3.60853	0.884	0.013	0	Mast cells	KIT
CTSG	0	3.37409	0.549	0.003	0	Mast cells	CTSG
HPGDS	0	3.21341	0.793	0.007	0	Mast cells	HPGDS
VWA5A	0	3.17409	0.807	0.094	0	Mast cells	VWA5A
MS4A2	0	3.11043	0.767	0.002	0	Mast cells	MS4A2
LTC4S	0	2.73679	0.64	0.028	0	Mast cells	LTC4S
CLU	0	2.69681	0.758	0.078	0	Mast cells	CLU
RHEX	0	2.69306	0.666	0.003	0	Mast cells	RHEX
ALOX5AP1	0	2.40806	0.732	0.091	0	Mast cells	ALOX5AP
SLC18A2	0	2.27774	0.602	0.002	0	Mast cells	SLC18A2
SAMSN11	0	2.26758	0.67	0.109	0	Mast cells	SAMSN1
GATA2	0	2.26148	0.505	0.01	0	Mast cells	GATA2
TPSD1	0	2.14936	0.547	0.001	0	Mast cells	TPSD1
CMA1	0	2.03401	0.316	0.002	0	Mast cells	CMA1
IL1RL1	0	1.92534	0.457	0.003	0	Mast cells	IL1RL1
HDC	0	1.90664	0.466	0.002	0	Mast cells	HDC
CAVIN2	0	1.87927	0.468	0.045	0	Mast cells	CAVIN2
CNRIP1	0	1.85496	0.484	0.055	0	Mast cells	CNRIP1
RGS131	0	1.59229	0.44	0.016	0	Mast cells	RGS13
CALB2	0	1.44055	0.305	0.01	0	Mast cells	CALB2
AL157895.1	0	1.4345	0.36	0.001	0	Mast cells	AL157895.1
ARHGEF6	0	1.43101	0.391	0.037	0	Mast cells	ARHGEF6
ADCYAP1	0	1.41683	0.171	0.001	0	Mast cells	ADCYAP1
FCER1A	0	1.362	0.374	0.013	0	Mast cells	FCER1A
SIGLEC17P	0	1.30944	0.33	0.001	0	Mast cells	SIGLEC17P
SLC45A3	0	1.22462	0.279	0.014	0	Mast cells	SLC45A3
MAOB	0	1.20527	0.323	0.009	0	Mast cells	MAOB
GCSAML	0	1.0519	0.275	0.001	0	Mast cells	GCSAML
RAB27B	8.5708215279678e-308	1.23887	0.319	0.028	3.96289074988647e-303	Mast cells	RAB27B
PTGS1	7.18802976350738e-283	1.20791	0.341	0.034	3.32352932175291e-278	Mast cells	PTGS1
FCER1G	4.3682039170163e-271	1.23418	0.686	0.121	2.01972644511083e-266	Mast cells	FCER1G
HPGD	2.37071772722518e-247	2.04936	0.519	0.091	1.09614875553711e-242	Mast cells	HPGD
ALOX5	5.36273607835898e-245	1.39632	0.437	0.064	2.47956828055084e-240	Mast cells	ALOX5
MITF	1.56358396787144e-239	1.08411	0.266	0.024	7.22954319224717e-235	Mast cells	MITF
ANXA1	8.24857160689853e-236	2.41142	0.851	0.266	3.81389205388167e-231	Mast cells	ANXA1
ACSL4	1.05310913261775e-223	1.93532	0.576	0.124	4.86926069648467e-219	Mast cells	ACSL4
SRGN1	1.68539549326596e-215	2.3926	0.963	0.476	7.79276314221382e-211	Mast cells	SRGN
RGS11	7.155659427518e-211	2.80366	0.967	0.486	3.3085622495015e-206	Mast cells	RGS1
RGS2	5.85167254159138e-206	2.60347	0.875	0.353	2.7056378330556e-201	Mast cells	RGS2
CSF1	2.08681510863933e-201	1.32611	0.284	0.032	9.64880701781568e-197	Mast cells	CSF1
HS3ST1	1.77365853241257e-200	1.31271	0.301	0.037	8.20086495631598e-196	Mast cells	HS3ST1
RAC22	2.13381608751255e-199	1.97169	0.725	0.225	9.86612544383177e-195	Mast cells	RAC2
CD692	6.09797917981275e-181	2.4524	0.791	0.293	2.81952263337002e-176	Mast cells	CD69
VIM	1.00292391733393e-169	2.14343	0.949	0.483	4.63721931657691e-165	Mast cells	VIM
GPR65	1.16467330029069e-168	1.09983	0.301	0.042	5.38509993855405e-164	Mast cells	GPR65
ARHGDIB2	2.89648227856325e-168	1.65197	0.879	0.36	1.33924651113929e-163	Mast cells	ARHGDIB
S100A41	2.48208550127483e-160	1.66112	0.862	0.359	1.14764187322444e-155	Mast cells	S100A4
CD84	6.64889489835679e-153	1.05161	0.292	0.043	3.07424953415323e-148	Mast cells	CD84
LAPTM51	8.21293769182759e-146	1.336	0.655	0.19	3.79741600057032e-141	Mast cells	LAPTM5
TSC22D33	2.88122784447204e-145	2.06773	0.875	0.452	1.33219331844854e-140	Mast cells	TSC22D3
PTGS2	2.46201697519723e-130	1.73347	0.336	0.063	1.13836278882194e-125	Mast cells	PTGS2
RHOH2	1.66765865872647e-125	1.36546	0.42	0.101	7.71075334035357e-121	Mast cells	RHOH
CD371	2.43079371114753e-125	1.18803	0.457	0.115	1.12392608822328e-120	Mast cells	CD37
CD44	2.2111408367021e-111	1.55077	0.688	0.316	1.02236518866595e-106	Mast cells	CD44
CD82	3.01617309734186e-109	1.38541	0.53	0.183	1.39458795501796e-104	Mast cells	CD82
TUBA1A	6.96461074151864e-107	2.09953	0.615	0.243	3.22022706855597e-102	Mast cells	TUBA1A
CAPG	1.43316680159173e-105	1.52695	0.659	0.286	6.62653334051967e-101	Mast cells	CAPG
AREG	1.70454735902565e-103	2.48708	0.549	0.201	7.88131562392689e-99	Mast cells	AREG
DUSP1	1.59045885887943e-97	1.55295	0.916	0.687	7.35380462580082e-93	Mast cells	DUSP1
TNFAIP31	6.55709874597603e-96	2.03515	0.653	0.302	3.03180574717694e-91	Mast cells	TNFAIP3
ZFP36	7.83344671513182e-95	1.54086	0.93	0.771	3.6219507576755e-90	Mast cells	ZFP36
FXYD5	2.48188891166427e-84	1.39551	0.721	0.402	1.14755097608621e-79	Mast cells	FXYD5
FOS	1.9412883523342e-78	1.24233	0.956	0.886	8.97593495468765e-74	Mast cells	FOS
KLF62	3.98013337881345e-78	1.61187	0.818	0.582	1.84029427036198e-73	Mast cells	KLF6
FOSB	9.56087272137203e-78	1.54042	0.824	0.59	4.42066072018078e-73	Mast cells	FOSB
AKAP12	6.23556351591502e-74	1.0607	0.231	0.049	2.88313750285363e-69	Mast cells	AKAP12
GLUL	1.7709543211493e-73	1.27073	0.615	0.298	8.18836149469801e-69	Mast cells	GLUL
LAPTM4A	1.83191897991076e-72	1.18699	0.807	0.564	8.47024378741336e-68	Mast cells	LAPTM4A
NFKBIA	1.38027546500797e-71	1.34821	0.925	0.784	6.38197966755734e-67	Mast cells	NFKBIA
ARHGAP18	1.87822104668728e-69	1.2773	0.477	0.202	8.68433065356799e-65	Mast cells	ARHGAP18
CD522	7.31789437760894e-65	1.45516	0.565	0.257	3.38357482337505e-60	Mast cells	CD52
RGS10	2.15850540617627e-64	1.06294	0.442	0.168	9.9802814465372e-60	Mast cells	RGS10
CTNNBL1	1.92341974939108e-61	1.15453	0.389	0.152	8.89331589525954e-57	Mast cells	CTNNBL1
AHNAK	2.1978811959147e-60	1.25861	0.64	0.378	1.01623432855508e-55	Mast cells	AHNAK
LMO4	3.37911350250409e-57	1.33954	0.484	0.238	1.56240071015282e-52	Mast cells	LMO4
LEO1	1.66887502643542e-55	1.23655	0.349	0.132	7.71637745972945e-51	Mast cells	LEO1
MYADM	1.50920365675089e-54	1.44922	0.495	0.247	6.97810494771911e-50	Mast cells	MYADM
PPP1R15A	1.8449368782642e-52	1.0265	0.851	0.706	8.53043464403016e-48	Mast cells	PPP1R15A
BTG12	4.84103563000033e-49	1.10254	0.738	0.565	2.23834964424325e-44	Mast cells	BTG1
BHLHE40	7.39802992103828e-48	1.16216	0.462	0.229	3.42062709459047e-43	Mast cells	BHLHE40
CPM	1.27537716613983e-43	1.04393	0.286	0.103	5.89696140308073e-39	Mast cells	CPM
NFKBIZ	4.73358531427039e-43	1.35463	0.567	0.35	2.1886678417592e-38	Mast cells	NFKBIZ
DUSP6	9.64747435477167e-40	1.3326	0.437	0.232	4.46070271741578e-35	Mast cells	DUSP6
TNFSF10	2.5613842354277e-36	1.17756	0.464	0.268	1.18430722893471e-31	Mast cells	TNFSF10
NSMCE1	1.87409648116973e-27	1.38988	0.398	0.244	8.66525989998447e-23	Mast cells	NSMCE1
TSC22D1	3.70894352196693e-25	1.23351	0.6	0.453	1.71490421625185e-20	Mast cells	TSC22D1
ID21	4.17316326506914e-24	1.16207	0.635	0.513	1.92954549887002e-19	Mast cells	ID2
LMNA	8.20492223695467e-24	1.25471	0.545	0.425	3.79370989470073e-19	Mast cells	LMNA
BIRC32	2.18709605907344e-21	1.05701	0.38	0.226	1.01124760483378e-16	Mast cells	BIRC3
SPARCL1	0	4.28214	0.979	0.093	0	Endothelial cells	SPARCL1
PLVAP	0	4.18084	0.935	0.02	0	Endothelial cells	PLVAP
COL4A1	0	3.8426	0.834	0.102	0	Endothelial cells	COL4A1
IGFBP7	0	3.78199	0.992	0.226	0	Endothelial cells	IGFBP7
PECAM1	0	3.70655	0.981	0.091	0	Endothelial cells	PECAM1
ACKR1	0	3.67507	0.454	0.011	0	Endothelial cells	ACKR1
GNG11	0	3.66685	0.972	0.078	0	Endothelial cells	GNG11
RAMP2	0	3.6376	0.949	0.028	0	Endothelial cells	RAMP2
VWF	0	3.56835	0.886	0.015	0	Endothelial cells	VWF
A2M	0	3.25411	0.993	0.185	0	Endothelial cells	A2M
CRIP2	0	3.20976	0.951	0.07	0	Endothelial cells	CRIP2
RAMP3	0	3.16941	0.803	0.01	0	Endothelial cells	RAMP3
COL15A1	0	3.16812	0.791	0.04	0	Endothelial cells	COL15A1
SPARC	0	3.16374	0.961	0.167	0	Endothelial cells	SPARC
MGP	0	3.05165	0.849	0.105	0	Endothelial cells	MGP
TM4SF1	0	2.99404	0.927	0.153	0	Endothelial cells	TM4SF1
COL4A2	0	2.96281	0.75	0.109	0	Endothelial cells	COL4A2
RNASE1	0	2.96013	0.94	0.23	0	Endothelial cells	RNASE1
ENG	0	2.92353	0.865	0.07	0	Endothelial cells	ENG
CLDN5	0	2.91349	0.64	0.007	0	Endothelial cells	CLDN5
HSPG2	0	2.8417	0.784	0.065	0	Endothelial cells	HSPG2
HYAL2	0	2.73551	0.822	0.074	0	Endothelial cells	HYAL2
FKBP1A	0	2.72901	0.967	0.444	0	Endothelial cells	FKBP1A
CD93	0	2.71775	0.814	0.036	0	Endothelial cells	CD93
CAV1	0	2.68217	0.833	0.075	0	Endothelial cells	CAV1
ESAM	0	2.6639	0.833	0.03	0	Endothelial cells	ESAM
ADGRL4	0	2.6559	0.828	0.006	0	Endothelial cells	ADGRL4
IFITM2	0	2.61505	0.991	0.399	0	Endothelial cells	IFITM2
CD34	0	2.6013	0.779	0.009	0	Endothelial cells	CD34
CALCRL	0	2.5702	0.8	0.011	0	Endothelial cells	CALCRL
SERPINE1	0	2.51426	0.509	0.036	0	Endothelial cells	SERPINE1
AQP1	0	2.46183	0.485	0.047	0	Endothelial cells	AQP1
CD59	0	2.44366	0.888	0.262	0	Endothelial cells	CD59
ECSCR	0	2.4335	0.805	0.006	0	Endothelial cells	ECSCR
MCAM	0	2.41471	0.693	0.034	0	Endothelial cells	MCAM
PRSS23	0	2.38584	0.763	0.104	0	Endothelial cells	PRSS23
IGFBP3	0	2.38399	0.439	0.035	0	Endothelial cells	IGFBP3
CLEC14A	0	2.38086	0.777	0.006	0	Endothelial cells	CLEC14A
GIMAP71	0	2.35369	0.732	0.068	0	Endothelial cells	GIMAP7
ESM1	0	2.34651	0.238	0.005	0	Endothelial cells	ESM1
VWA1	0	2.31328	0.699	0.072	0	Endothelial cells	VWA1
FLT1	0	2.30303	0.624	0.015	0	Endothelial cells	FLT1
IFITM3	0	2.28514	0.996	0.575	0	Endothelial cells	IFITM3
STOM	0	2.25451	0.821	0.116	0	Endothelial cells	STOM
SLCO2A1	0	2.24918	0.584	0.009	0	Endothelial cells	SLCO2A1
IFI27	0	2.2279	0.98	0.529	0	Endothelial cells	IFI27
RGCC	0	2.22392	0.57	0.166	0	Endothelial cells	RGCC
C1orf54	0	2.2175	0.74	0.072	0	Endothelial cells	C1orf54
PRCP	0	2.21088	0.675	0.144	0	Endothelial cells	PRCP
EMCN	0	2.2068	0.696	0.004	0	Endothelial cells	EMCN
EMP1	0	2.20265	0.805	0.147	0	Endothelial cells	EMP1
EGFL7	0	2.19941	0.76	0.027	0	Endothelial cells	EGFL7
TM4SF18	0	2.1975	0.639	0.004	0	Endothelial cells	TM4SF18
CDH5	0	2.19735	0.717	0.006	0	Endothelial cells	CDH5
TGFBR2	0	2.17185	0.754	0.14	0	Endothelial cells	TGFBR2
MSN	0	2.15411	0.814	0.177	0	Endothelial cells	MSN
ICAM2	0	2.14471	0.787	0.152	0	Endothelial cells	ICAM2
CD320	0	2.13067	0.557	0.196	0	Endothelial cells	CD320
VIM1	0	2.12739	0.978	0.46	0	Endothelial cells	VIM
FAM167B	0	2.11029	0.622	0.006	0	Endothelial cells	FAM167B
PODXL	0	2.10552	0.607	0.026	0	Endothelial cells	PODXL
APLNR	0	2.10028	0.572	0.004	0	Endothelial cells	APLNR
EPAS1	0	2.09057	0.762	0.113	0	Endothelial cells	EPAS1
CLU1	0	2.08785	0.28	0.071	0	Endothelial cells	CLU
CAVIN1	0	2.07973	0.791	0.081	0	Endothelial cells	CAVIN1
CAVIN21	0	2.07754	0.561	0.02	0	Endothelial cells	CAVIN2
ANGPT2	0	2.04516	0.328	0.017	0	Endothelial cells	ANGPT2
LAMA4	0	2.03293	0.688	0.084	0	Endothelial cells	LAMA4
TCF4	0	2.01387	0.773	0.131	0	Endothelial cells	TCF4
FABP5	0	1.99081	0.627	0.322	0	Endothelial cells	FABP5
CALM1	0	1.97807	0.964	0.747	0	Endothelial cells	CALM1
ADGRF5	0	1.96595	0.601	0.015	0	Endothelial cells	ADGRF5
CTGF	0	1.95767	0.508	0.138	0	Endothelial cells	CTGF
CLIC4	0	1.91658	0.712	0.152	0	Endothelial cells	CLIC4
ARHGAP29	0	1.91449	0.666	0.021	0	Endothelial cells	ARHGAP29
HTRA1	0	1.90401	0.594	0.038	0	Endothelial cells	HTRA1
ATP1B3	0	1.8794	0.781	0.346	0	Endothelial cells	ATP1B3
VAMP5	0	1.86836	0.725	0.168	0	Endothelial cells	VAMP5
TSPAN7	0	1.86595	0.524	0.097	0	Endothelial cells	TSPAN7
ITM2B	0	1.8614	0.982	0.684	0	Endothelial cells	ITM2B
PCDH17	0	1.85717	0.535	0.003	0	Endothelial cells	PCDH17
PCAT19	0	1.85464	0.651	0.005	0	Endothelial cells	PCAT19
CXorf36	0	1.84977	0.63	0.003	0	Endothelial cells	CXorf36
SLC9A3R2	0	1.81021	0.504	0.056	0	Endothelial cells	SLC9A3R2
APP	0	1.80248	0.887	0.389	0	Endothelial cells	APP
GNAI2	0	1.78804	0.835	0.298	0	Endothelial cells	GNAI2
S1PR1	0	1.78794	0.627	0.006	0	Endothelial cells	S1PR1
CYYR1	0	1.78727	0.602	0.004	0	Endothelial cells	CYYR1
TNFSF101	0	1.77519	0.701	0.246	0	Endothelial cells	TNFSF10
IL33	0	1.77297	0.393	0.022	0	Endothelial cells	IL33
PALMD	0	1.76788	0.556	0.004	0	Endothelial cells	PALMD
SRP14	0	1.74735	0.98	0.766	0	Endothelial cells	SRP14
CXCL12	0	1.745	0.335	0.034	0	Endothelial cells	CXCL12
JAM2	0	1.74396	0.522	0.008	0	Endothelial cells	JAM2
RHOC	0	1.74215	0.848	0.355	0	Endothelial cells	RHOC
TCIM	0	1.74117	0.716	0.202	0	Endothelial cells	TCIM
SELENOW	0	1.74068	0.947	0.598	0	Endothelial cells	SELENOW
ID3	0	1.7376	0.862	0.443	0	Endothelial cells	ID3
ITGA6	0	1.72545	0.738	0.293	0	Endothelial cells	ITGA6
RAB13	0	1.72167	0.76	0.235	0	Endothelial cells	RAB13
ITM2A1	0	1.71929	0.643	0.09	0	Endothelial cells	ITM2A
LGALS1	0	1.71333	0.834	0.506	0	Endothelial cells	LGALS1
MTUS1	0	1.69744	0.619	0.126	0	Endothelial cells	MTUS1
RAI14	0	1.6974	0.614	0.052	0	Endothelial cells	RAI14
LAMB1	0	1.68516	0.693	0.161	0	Endothelial cells	LAMB1
PLPP1	0	1.68264	0.527	0.116	0	Endothelial cells	PLPP1
MYL12B	0	1.67903	0.982	0.706	0	Endothelial cells	MYL12B
GIMAP4	0	1.66849	0.631	0.056	0	Endothelial cells	GIMAP4
IGFBP4	0	1.66339	0.719	0.164	0	Endothelial cells	IGFBP4
PXDN	0	1.6603	0.482	0.047	0	Endothelial cells	PXDN
TPM4	0	1.65767	0.934	0.568	0	Endothelial cells	TPM4
HLA-E	0	1.65649	0.967	0.704	0	Endothelial cells	HLA-E
NOSTRIN	0	1.65601	0.575	0.113	0	Endothelial cells	NOSTRIN
ELK3	0	1.64616	0.65	0.084	0	Endothelial cells	ELK3
KDR	0	1.64183	0.488	0.003	0	Endothelial cells	KDR
HEG1	0	1.6313	0.497	0.02	0	Endothelial cells	HEG1
ITGA5	0	1.61595	0.579	0.035	0	Endothelial cells	ITGA5
CYR61	0	1.59734	0.488	0.106	0	Endothelial cells	CYR61
CD99	0	1.59297	0.85	0.458	0	Endothelial cells	CD99
RDX	0	1.5572	0.622	0.105	0	Endothelial cells	RDX
CAV2	0	1.55106	0.623	0.086	0	Endothelial cells	CAV2
MPZL2	0	1.53938	0.55	0.097	0	Endothelial cells	MPZL2
FAM198B	0	1.53659	0.591	0.073	0	Endothelial cells	FAM198B
SELE	0	1.53165	0.211	0.002	0	Endothelial cells	SELE
BMPR2	0	1.53038	0.601	0.105	0	Endothelial cells	BMPR2
TAGLN2	0	1.52799	0.958	0.647	0	Endothelial cells	TAGLN2
MMRN2	0	1.52244	0.514	0.003	0	Endothelial cells	MMRN2
SPRY1	0	1.52032	0.516	0.096	0	Endothelial cells	SPRY1
SERPINH1	0	1.51949	0.68	0.191	0	Endothelial cells	SERPINH1
ETS11	0	1.51513	0.618	0.089	0	Endothelial cells	ETS1
PDLIM1	0	1.51497	0.799	0.371	0	Endothelial cells	PDLIM1
ECE1	0	1.5107	0.643	0.129	0	Endothelial cells	ECE1
MYL12A	0	1.51009	0.958	0.658	0	Endothelial cells	MYL12A
CCDC85B	0	1.49719	0.649	0.167	0	Endothelial cells	CCDC85B
EHD4	0	1.49541	0.597	0.094	0	Endothelial cells	EHD4
NRP1	0	1.49464	0.594	0.059	0	Endothelial cells	NRP1
PTPRB	0	1.48433	0.5	0.027	0	Endothelial cells	PTPRB
FSTL1	0	1.4799	0.604	0.079	0	Endothelial cells	FSTL1
RGS3	0	1.4791	0.446	0.05	0	Endothelial cells	RGS3
LAMC1	0	1.47667	0.578	0.114	0	Endothelial cells	LAMC1
MMRN1	0	1.47299	0.262	0.002	0	Endothelial cells	MMRN1
RAB11A	0	1.46708	0.805	0.395	0	Endothelial cells	RAB11A
IL3RA	0	1.46552	0.534	0.016	0	Endothelial cells	IL3RA
EID1	0	1.45923	0.845	0.383	0	Endothelial cells	EID1
PLS3	0	1.445	0.582	0.151	0	Endothelial cells	PLS3
IL6ST	0	1.43394	0.709	0.193	0	Endothelial cells	IL6ST
CDH13	0	1.42603	0.422	0.018	0	Endothelial cells	CDH13
TUBA1A1	0	1.42547	0.713	0.22	0	Endothelial cells	TUBA1A
WWTR1	0	1.41953	0.515	0.033	0	Endothelial cells	WWTR1
SOX18	0	1.41637	0.448	0.003	0	Endothelial cells	SOX18
NFIB	0	1.41321	0.564	0.083	0	Endothelial cells	NFIB
ROBO4	0	1.41245	0.475	0.003	0	Endothelial cells	ROBO4
GSN	0	1.40806	0.667	0.248	0	Endothelial cells	GSN
DUSP23	0	1.40153	0.532	0.232	0	Endothelial cells	DUSP23
CAVIN3	0	1.4003	0.557	0.07	0	Endothelial cells	CAVIN3
LDB2	0	1.39553	0.481	0.012	0	Endothelial cells	LDB2
MADCAM1	0	1.39138	0.178	0.003	0	Endothelial cells	MADCAM1
ITGB1	0	1.38918	0.72	0.306	0	Endothelial cells	ITGB1
CPE	0	1.38027	0.237	0.028	0	Endothelial cells	CPE
SWAP701	0	1.37838	0.578	0.098	0	Endothelial cells	SWAP70
APLN	0	1.37703	0.198	0.003	0	Endothelial cells	APLN
FXYD51	0	1.37511	0.808	0.382	0	Endothelial cells	FXYD5
CLEC2B1	0	1.37488	0.678	0.155	0	Endothelial cells	CLEC2B
NPDC1	0	1.36946	0.583	0.131	0	Endothelial cells	NPDC1
ADAM15	0	1.36691	0.551	0.14	0	Endothelial cells	ADAM15
BEX3	0	1.36272	0.678	0.182	0	Endothelial cells	BEX3
PTTG1IP	0	1.36228	0.781	0.372	0	Endothelial cells	PTTG1IP
CNN3	0	1.34677	0.669	0.193	0	Endothelial cells	CNN3
CRIM1	0	1.33345	0.47	0.081	0	Endothelial cells	CRIM1
GBP4	0	1.32475	0.448	0.077	0	Endothelial cells	GBP4
GUK1	0	1.3222	0.865	0.543	0	Endothelial cells	GUK1
DEPP1	0	1.31941	0.35	0.098	0	Endothelial cells	DEPP1
NES	0	1.31688	0.415	0.035	0	Endothelial cells	NES
TMEM255B	0	1.31219	0.485	0.021	0	Endothelial cells	TMEM255B
SNX3	0	1.31129	0.825	0.46	0	Endothelial cells	SNX3
CD81	0	1.31126	0.722	0.311	0	Endothelial cells	CD81
ANXA11	0	1.3049	0.789	0.242	0	Endothelial cells	ANXA1
MYH9	0	1.30487	0.69	0.315	0	Endothelial cells	MYH9
FSCN1	0	1.30294	0.462	0.052	0	Endothelial cells	FSCN1
ANXA2	0	1.30079	0.971	0.689	0	Endothelial cells	ANXA2
RHOA	0	1.29967	0.937	0.644	0	Endothelial cells	RHOA
UACA	0	1.29693	0.518	0.136	0	Endothelial cells	UACA
PEA15	0	1.29485	0.608	0.164	0	Endothelial cells	PEA15
GABARAPL2	0	1.29471	0.757	0.395	0	Endothelial cells	GABARAPL2
ICAM1	0	1.29454	0.557	0.199	0	Endothelial cells	ICAM1
B2M1	0	1.28703	1	0.997	0	Endothelial cells	B2M
CLIC2	0	1.28435	0.457	0.038	0	Endothelial cells	CLIC2
WARS	0	1.28165	0.556	0.223	0	Endothelial cells	WARS
SPTBN1	0	1.28148	0.676	0.291	0	Endothelial cells	SPTBN1
ENPP2	0	1.28019	0.301	0.037	0	Endothelial cells	ENPP2
FN1	0	1.27874	0.496	0.103	0	Endothelial cells	FN1
GJA1	0	1.27583	0.473	0.035	0	Endothelial cells	GJA1
NNMT	0	1.2743	0.547	0.078	0	Endothelial cells	NNMT
COL18A1	0	1.27302	0.52	0.075	0	Endothelial cells	COL18A1
IFI16	0	1.26815	0.702	0.24	0	Endothelial cells	IFI16
TMSB10	0	1.26418	1	0.964	0	Endothelial cells	TMSB10
MRPL33	0	1.25943	0.742	0.414	0	Endothelial cells	MRPL33
MYCT1	0	1.24285	0.444	0.002	0	Endothelial cells	MYCT1
INSR	0	1.24238	0.39	0.073	0	Endothelial cells	INSR
TGM2	0	1.22916	0.429	0.072	0	Endothelial cells	TGM2
SELP	0	1.19993	0.257	0.002	0	Endothelial cells	SELP
ENTPD1	0	1.19093	0.5	0.073	0	Endothelial cells	ENTPD1
TMSB4X2	0	1.1887	0.999	0.955	0	Endothelial cells	TMSB4X
MYL6	0	1.18696	0.991	0.879	0	Endothelial cells	MYL6
ERG	0	1.18627	0.43	0.002	0	Endothelial cells	ERG
RBP7	0	1.18503	0.213	0.006	0	Endothelial cells	RBP7
PDGFB	0	1.18213	0.35	0.018	0	Endothelial cells	PDGFB
TMEM173	0	1.18181	0.524	0.101	0	Endothelial cells	TMEM173
ZEB1	0	1.18088	0.497	0.062	0	Endothelial cells	ZEB1
S100A13	0	1.17521	0.585	0.178	0	Endothelial cells	S100A13
MORF4L1	0	1.17393	0.868	0.548	0	Endothelial cells	MORF4L1
THBS1	0	1.16306	0.407	0.097	0	Endothelial cells	THBS1
TIE1	0	1.16153	0.406	0.003	0	Endothelial cells	TIE1
TPM3	0	1.16128	0.862	0.543	0	Endothelial cells	TPM3
MGLL	0	1.16071	0.568	0.24	0	Endothelial cells	MGLL
LPAR6	0	1.1603	0.57	0.109	0	Endothelial cells	LPAR6
MGST2	0	1.15599	0.689	0.33	0	Endothelial cells	MGST2
ID1	0	1.15393	0.687	0.382	0	Endothelial cells	ID1
LXN	0	1.15143	0.43	0.111	0	Endothelial cells	LXN
ACVRL1	0	1.15128	0.448	0.065	0	Endothelial cells	ACVRL1
SYNPO	0	1.14847	0.407	0.026	0	Endothelial cells	SYNPO
UPP1	0	1.14558	0.533	0.156	0	Endothelial cells	UPP1
ARHGDIB3	0	1.14346	0.824	0.338	0	Endothelial cells	ARHGDIB
LY6E	0	1.14016	0.551	0.282	0	Endothelial cells	LY6E
TMEM204	0	1.13987	0.417	0.022	0	Endothelial cells	TMEM204
LMO2	0	1.13825	0.402	0.022	0	Endothelial cells	LMO2
DPYSL3	0	1.13743	0.431	0.027	0	Endothelial cells	DPYSL3
LAPTM4A1	0	1.13242	0.882	0.548	0	Endothelial cells	LAPTM4A
ADAMTS1	0	1.12907	0.302	0.025	0	Endothelial cells	ADAMTS1
SEC14L1	0	1.12756	0.528	0.184	0	Endothelial cells	SEC14L1
NCOA7	0	1.12613	0.475	0.231	0	Endothelial cells	NCOA7
PLXND1	0	1.12596	0.421	0.038	0	Endothelial cells	PLXND1
COX7A1	0	1.12412	0.483	0.051	0	Endothelial cells	COX7A1
PLPP3	0	1.11743	0.38	0.047	0	Endothelial cells	PLPP3
CTNNAL1	0	1.11433	0.369	0.091	0	Endothelial cells	CTNNAL1
TIMP3	0	1.11358	0.451	0.072	0	Endothelial cells	TIMP3
RHOJ	0	1.10665	0.397	0.01	0	Endothelial cells	RHOJ
PTPRM	0	1.10205	0.395	0.019	0	Endothelial cells	PTPRM
ACTG11	0	1.09117	0.975	0.831	0	Endothelial cells	ACTG1
NID2	0	1.08417	0.279	0.046	0	Endothelial cells	NID2
CNRIP11	0	1.07726	0.439	0.037	0	Endothelial cells	CNRIP1
PNP	0	1.06775	0.517	0.214	0	Endothelial cells	PNP
STC1	0	1.06671	0.176	0.011	0	Endothelial cells	STC1
TCEAL4	0	1.06653	0.612	0.233	0	Endothelial cells	TCEAL4
GMFG1	0	1.05705	0.619	0.242	0	Endothelial cells	GMFG
PSMB5	0	1.05454	0.724	0.403	0	Endothelial cells	PSMB5
TEK	0	1.05356	0.358	0.003	0	Endothelial cells	TEK
TUBB6	0	1.0529	0.424	0.051	0	Endothelial cells	TUBB6
APLP2	0	1.04928	0.665	0.384	0	Endothelial cells	APLP2
PLK2	0	1.04652	0.473	0.167	0	Endothelial cells	PLK2
NID1	0	1.043	0.409	0.059	0	Endothelial cells	NID1
SEPT10	0	1.04285	0.499	0.143	0	Endothelial cells	SEPT10
LEPROT	0	1.04243	0.581	0.236	0	Endothelial cells	LEPROT
IPO11	0	1.04195	0.403	0.035	0	Endothelial cells	IPO11
NOTCH4	0	1.04161	0.35	0.009	0	Endothelial cells	NOTCH4
PICALM	0	1.04118	0.524	0.195	0	Endothelial cells	PICALM
ANXA5	0	1.0404	0.783	0.433	0	Endothelial cells	ANXA5
CARD16	0	1.03074	0.519	0.213	0	Endothelial cells	CARD16
CD200	0	1.02507	0.322	0.015	0	Endothelial cells	CD200
ADAMTS9	0	1.01755	0.322	0.014	0	Endothelial cells	ADAMTS9
NAA38	0	1.01631	0.664	0.38	0	Endothelial cells	NAA38
DYSF	0	1.01407	0.338	0.007	0	Endothelial cells	DYSF
NOP10	0	1.01193	0.796	0.509	0	Endothelial cells	NOP10
MAP1B	0	1.00968	0.345	0.022	0	Endothelial cells	MAP1B
NRP2	0	1.00376	0.354	0.04	0	Endothelial cells	NRP2
EFNA1	0	1.00361	0.53	0.221	0	Endothelial cells	EFNA1
JAK1	0	1.00244	0.641	0.351	0	Endothelial cells	JAK1
ADIRF	9.46007373740244e-294	1.52794	0.407	0.2	4.37405429396276e-289	Endothelial cells	ADIRF
EDN1	2.77834584383954e-237	1.16192	0.277	0.114	1.28462376781609e-232	Endothelial cells	EDN1
IGFBP5	4.82624162935914e-207	1.00061	0.202	0.069	2.23150934216678e-202	Endothelial cells	IGFBP5
CXCL14	0	5.64684	0.569	0.092	0	Stromal cells	CXCL14
COL3A1	0	5.47736	0.92	0.076	0	Stromal cells	COL3A1
COL1A2	0	5.18798	0.929	0.064	0	Stromal cells	COL1A2
LUM	0	5.06438	0.773	0.057	0	Stromal cells	LUM
DCN	0	5.04168	0.759	0.052	0	Stromal cells	DCN
COL1A1	0	4.91437	0.855	0.055	0	Stromal cells	COL1A1
ACTA2	0	4.84432	0.57	0.063	0	Stromal cells	ACTA2
CCL11	0	4.19359	0.326	0.021	0	Stromal cells	CCL11
TAGLN	0	4.18281	0.622	0.06	0	Stromal cells	TAGLN
RGS5	0	4.00627	0.351	0.034	0	Stromal cells	RGS5
CALD1	0	3.93693	0.949	0.064	0	Stromal cells	CALD1
ADAMDEC1	0	3.72075	0.349	0.067	0	Stromal cells	ADAMDEC1
C1R	0	3.714	0.884	0.041	0	Stromal cells	C1R
IGFBP51	0	3.56467	0.552	0.032	0	Stromal cells	IGFBP5
COL6A3	0	3.55026	0.755	0.024	0	Stromal cells	COL6A3
POSTN	0	3.52808	0.563	0.032	0	Stromal cells	POSTN
SPARC1	0	3.48616	0.95	0.139	0	Stromal cells	SPARC
C1S	0	3.48232	0.831	0.031	0	Stromal cells	C1S
RARRES2	0	3.41816	0.761	0.11	0	Stromal cells	RARRES2
MYL9	0	3.34645	0.766	0.076	0	Stromal cells	MYL9
THY1	0	3.3249	0.716	0.032	0	Stromal cells	THY1
MGP1	0	3.2919	0.488	0.112	0	Stromal cells	MGP
CTSK	0	3.22481	0.702	0.023	0	Stromal cells	CTSK
IGFBP71	0	3.22437	0.967	0.201	0	Stromal cells	IGFBP7
LGALS11	0	3.16912	0.986	0.481	0	Stromal cells	LGALS1
TPM2	0	3.08421	0.787	0.054	0	Stromal cells	TPM2
TIMP1	0	3.08357	0.944	0.498	0	Stromal cells	TIMP1
COL6A2	0	3.01141	0.822	0.035	0	Stromal cells	COL6A2
COL6A1	0	2.93069	0.775	0.033	0	Stromal cells	COL6A1
MFAP4	0	2.90601	0.577	0.015	0	Stromal cells	MFAP4
FN11	0	2.90382	0.662	0.074	0	Stromal cells	FN1
CCL2	0	2.89862	0.491	0.048	0	Stromal cells	CCL2
MMP2	0	2.89571	0.644	0.041	0	Stromal cells	MMP2
SERPING1	0	2.88895	0.851	0.077	0	Stromal cells	SERPING1
CFD	0	2.85892	0.333	0.072	0	Stromal cells	CFD
PLAT	0	2.7789	0.569	0.029	0	Stromal cells	PLAT
A2M1	0	2.73556	0.897	0.165	0	Stromal cells	A2M
MMP3	0	2.67875	0.137	0.009	0	Stromal cells	MMP3
CCL13	0	2.65861	0.11	0.016	0	Stromal cells	CCL13
VCAN	0	2.63312	0.637	0.029	0	Stromal cells	VCAN
SPON2	0	2.62929	0.652	0.063	0	Stromal cells	SPON2
COL5A2	0	2.59703	0.684	0.018	0	Stromal cells	COL5A2
FBLN1	0	2.57636	0.511	0.015	0	Stromal cells	FBLN1
NNMT1	0	2.57062	0.731	0.045	0	Stromal cells	NNMT
MYLK	0	2.56383	0.554	0.035	0	Stromal cells	MYLK
COL5A1	0	2.55858	0.673	0.016	0	Stromal cells	COL5A1
SELENOM	0	2.55527	0.897	0.263	0	Stromal cells	SELENOM
SULF1	0	2.49436	0.524	0.015	0	Stromal cells	SULF1
LAMA41	0	2.44102	0.766	0.055	0	Stromal cells	LAMA4
PCOLCE	0	2.43842	0.664	0.016	0	Stromal cells	PCOLCE
MMP1	0	2.43134	0.158	0.024	0	Stromal cells	MMP1
TIMP31	0	2.42664	0.553	0.049	0	Stromal cells	TIMP3
MFGE8	0	2.37585	0.686	0.032	0	Stromal cells	MFGE8
COL12A1	0	2.37321	0.557	0.018	0	Stromal cells	COL12A1
FSTL11	0	2.36502	0.73	0.049	0	Stromal cells	FSTL1
NDUFA4L2	0	2.32937	0.259	0.017	0	Stromal cells	NDUFA4L2
BGN	0	2.32586	0.58	0.019	0	Stromal cells	BGN
C11orf96	0	2.30276	0.444	0.02	0	Stromal cells	C11orf96
TPM1	0	2.29181	0.778	0.357	0	Stromal cells	TPM1
FILIP1L	0	2.2723	0.65	0.064	0	Stromal cells	FILIP1L
ACTG2	0	2.21951	0.26	0.009	0	Stromal cells	ACTG2
CTGF1	0	2.21812	0.522	0.123	0	Stromal cells	CTGF
CHI3L1	0	2.21542	0.228	0.012	0	Stromal cells	CHI3L1
CYR611	0	2.19824	0.558	0.086	0	Stromal cells	CYR61
AEBP1	0	2.17335	0.621	0.018	0	Stromal cells	AEBP1
F3	0	2.15265	0.389	0.053	0	Stromal cells	F3
APOD	0	2.13568	0.18	0.015	0	Stromal cells	APOD
ISLR	0	2.13546	0.462	0.006	0	Stromal cells	ISLR
IFITM31	0	2.10541	0.987	0.561	0	Stromal cells	IFITM3
CFH	0	2.08514	0.6	0.035	0	Stromal cells	CFH
TGFBI	0	2.06866	0.677	0.258	0	Stromal cells	TGFBI
COL4A11	0	2.06277	0.673	0.091	0	Stromal cells	COL4A1
PDGFRA	0	2.05233	0.47	0.007	0	Stromal cells	PDGFRA
PLAU	0	2.0432	0.462	0.078	0	Stromal cells	PLAU
COL18A11	0	2.0364	0.523	0.059	0	Stromal cells	COL18A1
IFITM21	0	2.02735	0.935	0.383	0	Stromal cells	IFITM2
TFPI	0	1.9793	0.644	0.074	0	Stromal cells	TFPI
S100A42	0	1.96004	0.752	0.327	0	Stromal cells	S100A4
SPARCL11	0	1.9441	0.572	0.099	0	Stromal cells	SPARCL1
SDC2	0	1.93904	0.609	0.021	0	Stromal cells	SDC2
CTSC	0	1.93511	0.756	0.358	0	Stromal cells	CTSC
TPM41	0	1.92808	0.902	0.558	0	Stromal cells	TPM4
COL14A1	0	1.92791	0.461	0.006	0	Stromal cells	COL14A1
CCDC80	0	1.92584	0.417	0.011	0	Stromal cells	CCDC80
F2R	0	1.92348	0.512	0.049	0	Stromal cells	F2R
SERPINF1	0	1.92322	0.565	0.044	0	Stromal cells	SERPINF1
3	0	1.9151	0.564	0.011	0	Stromal cells	3
TIMP2	0	1.91367	0.627	0.099	0	Stromal cells	TIMP2
TNC	0	1.91144	0.347	0.01	0	Stromal cells	TNC
SERPINH11	0	1.8913	0.673	0.174	0	Stromal cells	SERPINH1
PDPN	0	1.87708	0.439	0.011	0	Stromal cells	PDPN
VIM2	0	1.87695	0.967	0.442	0	Stromal cells	VIM
LOXL2	0	1.8751	0.481	0.026	0	Stromal cells	LOXL2
C3	0	1.8653	0.251	0.017	0	Stromal cells	C3
IGFBP6	0	1.86142	0.345	0.014	0	Stromal cells	IGFBP6
TUBA1A2	0	1.85302	0.724	0.201	0	Stromal cells	TUBA1A
GPX3	0	1.8445	0.408	0.076	0	Stromal cells	GPX3
COL4A21	0	1.80667	0.611	0.098	0	Stromal cells	COL4A2
CNN31	0	1.80545	0.709	0.172	0	Stromal cells	CNN3
LAMB11	0	1.80053	0.655	0.146	0	Stromal cells	LAMB1
BEX31	0	1.78809	0.699	0.162	0	Stromal cells	BEX3
PPP1R14A	0	1.76502	0.412	0.019	0	Stromal cells	PPP1R14A
CYGB	0	1.76324	0.495	0.007	0	Stromal cells	CYGB
IGFBP41	0	1.76109	0.61	0.154	0	Stromal cells	IGFBP4
AGT	0	1.76106	0.275	0.006	0	Stromal cells	AGT
COL8A1	0	1.76104	0.344	0.004	0	Stromal cells	COL8A1
ANXA51	0	1.74433	0.866	0.413	0	Stromal cells	ANXA5
ADH1B	0	1.7386	0.2	0.005	0	Stromal cells	ADH1B
TCIM1	0	1.71688	0.518	0.202	0	Stromal cells	TCIM
PALLD	0	1.70777	0.532	0.073	0	Stromal cells	PALLD
PLAC9	0	1.70659	0.352	0.01	0	Stromal cells	PLAC9
EFEMP1	0	1.70134	0.336	0.009	0	Stromal cells	EFEMP1
ANTXR1	0	1.69951	0.486	0.008	0	Stromal cells	ANTXR1
CRYAB	0	1.69839	0.352	0.015	0	Stromal cells	CRYAB
CTHRC1	0	1.67041	0.383	0.044	0	Stromal cells	CTHRC1
CALU	0	1.67028	0.687	0.232	0	Stromal cells	CALU
ITGB11	0	1.67011	0.753	0.288	0	Stromal cells	ITGB1
TCF21	0	1.66647	0.407	0.006	0	Stromal cells	TCF21
FBN1	0	1.66357	0.488	0.024	0	Stromal cells	FBN1
EDIL3	0	1.65408	0.419	0.047	0	Stromal cells	EDIL3
ITGA1	0	1.65393	0.445	0.066	0	Stromal cells	ITGA1
PMP22	0	1.63812	0.593	0.103	0	Stromal cells	PMP22
FGF7	0	1.63392	0.324	0.004	0	Stromal cells	FGF7
NID11	0	1.63039	0.518	0.036	0	Stromal cells	NID1
MYH11	0	1.62936	0.183	0.006	0	Stromal cells	MYH11
PTGDS	0	1.62867	0.233	0.013	0	Stromal cells	PTGDS
EID11	0	1.62299	0.825	0.368	0	Stromal cells	EID1
LAMC11	0	1.62086	0.58	0.097	0	Stromal cells	LAMC1
CDH11	0	1.61055	0.492	0.006	0	Stromal cells	CDH11
SERPINE2	0	1.60845	0.35	0.07	0	Stromal cells	SERPINE2
TFPI2	0	1.60713	0.147	0.004	0	Stromal cells	TFPI2
IL6ST1	0	1.60275	0.602	0.184	0	Stromal cells	IL6ST
PLPP11	0	1.60181	0.517	0.102	0	Stromal cells	PLPP1
TMEM176B	0	1.58736	0.704	0.417	0	Stromal cells	TMEM176B
CAV11	0	1.57747	0.537	0.075	0	Stromal cells	CAV1
SOD3	0	1.56354	0.4	0.063	0	Stromal cells	SOD3
CD63	0	1.55225	0.98	0.794	0	Stromal cells	CD63
FRZB	0	1.55068	0.299	0.025	0	Stromal cells	FRZB
LAPTM4A2	0	1.54832	0.898	0.535	0	Stromal cells	LAPTM4A
EMP3	0	1.54786	0.737	0.32	0	Stromal cells	EMP3
PROCR	0	1.54546	0.467	0.106	0	Stromal cells	PROCR
COX7A11	0	1.53485	0.507	0.033	0	Stromal cells	COX7A1
MXRA5	0	1.52888	0.41	0.011	0	Stromal cells	MXRA5
VCAM1	0	1.51817	0.413	0.022	0	Stromal cells	VCAM1
EMILIN1	0	1.5167	0.442	0.007	0	Stromal cells	EMILIN1
PDGFRB	0	1.50758	0.425	0.006	0	Stromal cells	PDGFRB
WNT5A	0	1.50449	0.351	0.009	0	Stromal cells	WNT5A
CSRP2	0	1.49918	0.269	0.028	0	Stromal cells	CSRP2
PHLDA1	0	1.49022	0.555	0.182	0	Stromal cells	PHLDA1
FHL1	0	1.48269	0.441	0.019	0	Stromal cells	FHL1
GSN1	0	1.48219	0.553	0.243	0	Stromal cells	GSN
DSTN	0	1.47203	0.851	0.579	0	Stromal cells	DSTN
CAVIN31	0	1.45866	0.508	0.058	0	Stromal cells	CAVIN3
NEXN	0	1.45701	0.411	0.012	0	Stromal cells	NEXN
OLFML3	0	1.44647	0.395	0.022	0	Stromal cells	OLFML3
MMP14	0	1.43358	0.465	0.09	0	Stromal cells	MMP14
PCDH18	0	1.43235	0.392	0.004	0	Stromal cells	PCDH18
PRSS231	0	1.42647	0.428	0.111	0	Stromal cells	PRSS23
MXRA8	0	1.42643	0.439	0.006	0	Stromal cells	MXRA8
EFEMP2	0	1.4113	0.474	0.013	0	Stromal cells	EFEMP2
SEPT11	0	1.40797	0.549	0.191	0	Stromal cells	SEPT11
MYL61	0	1.40531	0.978	0.877	0	Stromal cells	MYL6
CAVIN11	0	1.40206	0.526	0.079	0	Stromal cells	CAVIN1
LTBP4	0	1.40076	0.43	0.082	0	Stromal cells	LTBP4
RAB31	0	1.39752	0.503	0.085	0	Stromal cells	RAB31
MMP11	0	1.39651	0.19	0.01	0	Stromal cells	MMP11
FTH1	0	1.39014	0.998	0.948	0	Stromal cells	FTH1
S100A131	0	1.38627	0.541	0.168	0	Stromal cells	S100A13
LY6E1	0	1.38184	0.701	0.259	0	Stromal cells	LY6E
ID31	0	1.37974	0.64	0.448	0	Stromal cells	ID3
EDNRB	0	1.37584	0.359	0.012	0	Stromal cells	EDNRB
INHBA	0	1.37193	0.302	0.009	0	Stromal cells	INHBA
MORF4L11	0	1.36916	0.859	0.537	0	Stromal cells	MORF4L1
SEPT7	0	1.34812	0.839	0.521	0	Stromal cells	SEPT7
FLNA	0	1.33561	0.518	0.14	0	Stromal cells	FLNA
TMEM176A	0	1.33176	0.66	0.386	0	Stromal cells	TMEM176A
PXDN1	0	1.32327	0.445	0.034	0	Stromal cells	PXDN
CEBPD	0	1.32274	0.417	0.228	0	Stromal cells	CEBPD
CSRP1	0	1.32135	0.479	0.207	0	Stromal cells	CSRP1
GGT5	0	1.31818	0.402	0.01	0	Stromal cells	GGT5
TCEAL9	0	1.31619	0.601	0.198	0	Stromal cells	TCEAL9
ECM1	0	1.31524	0.452	0.044	0	Stromal cells	ECM1
PLOD2	0	1.30635	0.42	0.056	0	Stromal cells	PLOD2
PTN	0	1.30627	0.298	0.003	0	Stromal cells	PTN
PDLIM3	0	1.30443	0.355	0.013	0	Stromal cells	PDLIM3
NOTCH3	0	1.29663	0.267	0.008	0	Stromal cells	NOTCH3
CD248	0	1.28594	0.319	0.004	0	Stromal cells	CD248
TGFB1I1	0	1.2845	0.439	0.038	0	Stromal cells	TGFB1I1
THBS2	0	1.26681	0.289	0.004	0	Stromal cells	THBS2
RTL8C	0	1.26498	0.529	0.13	0	Stromal cells	RTL8C
LHFPL6	0	1.26377	0.403	0.017	0	Stromal cells	LHFPL6
SGCB	0	1.25864	0.462	0.081	0	Stromal cells	SGCB
FENDRR	0	1.258	0.324	0.004	0	Stromal cells	FENDRR
GNG111	0	1.2527	0.613	0.079	0	Stromal cells	GNG11
THBS11	0	1.25082	0.376	0.088	0	Stromal cells	THBS1
VCL	0	1.24771	0.48	0.122	0	Stromal cells	VCL
ACTN1	0	1.24745	0.545	0.216	0	Stromal cells	ACTN1
MCAM1	0	1.24528	0.268	0.049	0	Stromal cells	MCAM
ASPN	0	1.24137	0.169	0.003	0	Stromal cells	ASPN
RCN3	0	1.24123	0.405	0.031	0	Stromal cells	RCN3
IGFBP31	0	1.2278	0.207	0.041	0	Stromal cells	IGFBP3
CYBRD1	0	1.22152	0.381	0.025	0	Stromal cells	CYBRD1
TCEAL41	0	1.22125	0.58	0.222	0	Stromal cells	TCEAL4
SCARA5	0	1.21407	0.197	0.003	0	Stromal cells	SCARA5
LBH	0	1.21292	0.364	0.101	0	Stromal cells	LBH
AKAP121	0	1.21141	0.369	0.021	0	Stromal cells	AKAP12
CD991	0	1.20549	0.744	0.453	0	Stromal cells	CD99
CRTAP	0	1.19744	0.548	0.198	0	Stromal cells	CRTAP
GJA11	0	1.18607	0.308	0.034	0	Stromal cells	GJA1
C12orf57	0	1.18265	0.719	0.415	0	Stromal cells	C12orf57
CAPZB	0	1.18122	0.788	0.498	0	Stromal cells	CAPZB
CXCL121	0	1.1769	0.205	0.035	0	Stromal cells	CXCL12
ILK	0	1.17192	0.543	0.231	0	Stromal cells	ILK
FKBP10	0	1.16913	0.409	0.044	0	Stromal cells	FKBP10
FHL2	0	1.16674	0.402	0.141	0	Stromal cells	FHL2
LGALS3BP	0	1.16661	0.753	0.405	0	Stromal cells	LGALS3BP
STMN2	0	1.1639	0.164	0.002	0	Stromal cells	STMN2
NBL1	0	1.15956	0.439	0.175	0	Stromal cells	NBL1
CYB5R3	0	1.15874	0.57	0.218	0	Stromal cells	CYB5R3
SGCE	0	1.15718	0.385	0.01	0	Stromal cells	SGCE
SOD2	0	1.15334	0.407	0.214	0	Stromal cells	SOD2
NID21	0	1.15274	0.336	0.032	0	Stromal cells	NID2
CRIP21	0	1.15058	0.482	0.081	0	Stromal cells	CRIP2
EHD2	0	1.14649	0.384	0.025	0	Stromal cells	EHD2
GREM1	0	1.14645	0.142	0.008	0	Stromal cells	GREM1
CD811	0	1.14134	0.614	0.306	0	Stromal cells	CD81
TCF41	0	1.13977	0.524	0.131	0	Stromal cells	TCF4
TNFRSF12A	0	1.13773	0.39	0.17	0	Stromal cells	TNFRSF12A
FAM114A1	0	1.13642	0.471	0.139	0	Stromal cells	FAM114A1
PKIG	0	1.13415	0.451	0.114	0	Stromal cells	PKIG
CRISPLD2	0	1.13084	0.321	0.008	0	Stromal cells	CRISPLD2
TSPAN4	0	1.13053	0.456	0.072	0	Stromal cells	TSPAN4
GLT8D2	0	1.12836	0.345	0.01	0	Stromal cells	GLT8D2
PDLIM11	0	1.11312	0.642	0.37	0	Stromal cells	PDLIM1
LEPROT1	0	1.11299	0.564	0.225	0	Stromal cells	LEPROT
FERMT2	0	1.11207	0.384	0.028	0	Stromal cells	FERMT2
RRAS	0	1.10807	0.462	0.144	0	Stromal cells	RRAS
PRNP	0	1.10733	0.462	0.148	0	Stromal cells	PRNP
TRPA1	0	1.10561	0.221	0.004	0	Stromal cells	TRPA1
CAV21	0	1.10496	0.404	0.087	0	Stromal cells	CAV2
TLN1	0	1.10183	0.552	0.244	0	Stromal cells	TLN1
DPT	0	1.09755	0.123	0.003	0	Stromal cells	DPT
ACKR3	0	1.09683	0.271	0.023	0	Stromal cells	ACKR3
PARVA	0	1.09122	0.437	0.109	0	Stromal cells	PARVA
APP1	0	1.09081	0.726	0.386	0	Stromal cells	APP
PPIB	0	1.0876	0.896	0.778	0	Stromal cells	PPIB
RAB131	0	1.08683	0.541	0.237	0	Stromal cells	RAB13
ARID5B	0	1.08217	0.488	0.201	0	Stromal cells	ARID5B
RBPMS	0	1.07424	0.402	0.076	0	Stromal cells	RBPMS
GUCY1B1	0	1.07421	0.298	0.007	0	Stromal cells	GUCY1B1
BMP4	0	1.06844	0.327	0.104	0	Stromal cells	BMP4
FBLN2	0	1.06465	0.215	0.01	0	Stromal cells	FBLN2
ISG15	0	1.06393	0.532	0.298	0	Stromal cells	ISG15
STOM1	0	1.06337	0.504	0.12	0	Stromal cells	STOM
HAPLN1	0	1.06184	0.164	0.011	0	Stromal cells	HAPLN1
CMTM3	0	1.06091	0.43	0.089	0	Stromal cells	CMTM3
NUPR1	0	1.05915	0.529	0.17	0	Stromal cells	NUPR1
SEC31A	0	1.05845	0.58	0.296	0	Stromal cells	SEC31A
ANXA6	0	1.05454	0.468	0.147	0	Stromal cells	ANXA6
FOXF1	0	1.05436	0.313	0.006	0	Stromal cells	FOXF1
RAB34	0	1.05064	0.383	0.032	0	Stromal cells	RAB34
C4orf3	0	1.04351	0.746	0.488	0	Stromal cells	C4orf3
PLPP31	0	1.03826	0.245	0.048	0	Stromal cells	PLPP3
HIF1A	0	1.03674	0.509	0.239	0	Stromal cells	HIF1A
DDR2	0	1.03613	0.312	0.005	0	Stromal cells	DDR2
ACSL41	0	1.03358	0.295	0.111	0	Stromal cells	ACSL4
PAM	0	1.03321	0.391	0.083	0	Stromal cells	PAM
WARS1	0	1.02997	0.501	0.216	0	Stromal cells	WARS
LINC01082	0	1.02929	0.248	0.002	0	Stromal cells	LINC01082
HCFC1R1	0	1.02513	0.389	0.145	0	Stromal cells	HCFC1R1
CD591	0	1.02481	0.605	0.265	0	Stromal cells	CD59
RARRES31	0	1.02259	0.476	0.201	0	Stromal cells	RARRES3
TNFAIP6	0	1.02195	0.247	0.008	0	Stromal cells	TNFAIP6
ANGPTL2	0	1.02003	0.285	0.021	0	Stromal cells	ANGPTL2
GPX8	0	1.01381	0.346	0.027	0	Stromal cells	GPX8
LMOD1	0	1.01258	0.227	0.002	0	Stromal cells	LMOD1
RBP1	0	1.0086	0.336	0.069	0	Stromal cells	RBP1
ITGAV	0	1.00596	0.385	0.084	0	Stromal cells	ITGAV
GPC6	0	1.00431	0.286	0.002	0	Stromal cells	GPC6
MT2A	2.18227354341488e-295	1.49279	0.703	0.532	1.00901781826874e-290	Stromal cells	MT2A
ADIRF1	4.80877978959846e-293	2.21296	0.354	0.197	2.22343551131664e-288	Stromal cells	ADIRF
ADM	2.26205151368227e-285	1.19755	0.375	0.216	1.04590475838127e-280	Stromal cells	ADM
CXCL1	8.21450034732347e-197	2.09943	0.32	0.191	3.79813852559195e-192	Stromal cells	CXCL1
C1QB	0	5.05443	0.933	0.042	0	Macrophages	C1QB
C1QC	0	4.71614	0.934	0.034	0	Macrophages	C1QC
MMP12	0	4.45922	0.436	0.027	0	Macrophages	MMP12
C1QA	0	4.43922	0.928	0.029	0	Macrophages	C1QA
LYZ	0	3.88121	0.954	0.232	0	Macrophages	LYZ
HLA-DRA1	0	3.87834	0.989	0.357	0	Macrophages	HLA-DRA
TYROBP	0	3.8265	0.965	0.09	0	Macrophages	TYROBP
CTSB	0	3.75425	0.965	0.467	0	Macrophages	CTSB
CCL4L21	0	3.65959	0.725	0.165	0	Macrophages	CCL4L2
CD741	0	3.65322	0.999	0.691	0	Macrophages	CD74
FCER1G1	0	3.63877	0.942	0.072	0	Macrophages	FCER1G
HLA-DRB1	0	3.59893	0.978	0.282	0	Macrophages	HLA-DRB1
HLA-DPA11	0	3.57592	0.979	0.249	0	Macrophages	HLA-DPA1
SPP1	0	3.48345	0.214	0.031	0	Macrophages	SPP1
CTSD	0	3.48223	0.906	0.422	0	Macrophages	CTSD
CCL3L1	0	3.46553	0.681	0.082	0	Macrophages	CCL3L1
MS4A6A	0	3.44717	0.901	0.039	0	Macrophages	MS4A6A
GPNMB	0	3.40385	0.707	0.044	0	Macrophages	GPNMB
CD14	0	3.3847	0.858	0.071	0	Macrophages	CD14
PSAP	0	3.36033	0.983	0.679	0	Macrophages	PSAP
HLA-DPB11	0	3.35011	0.975	0.195	0	Macrophages	HLA-DPB1
AIF1	0	3.34948	0.925	0.056	0	Macrophages	AIF1
APOC1	0	3.33534	0.58	0.037	0	Macrophages	APOC1
APOE	0	3.19435	0.586	0.035	0	Macrophages	APOE
SELENOP	0	3.18954	0.601	0.259	0	Macrophages	SELENOP
CCL41	0	3.16021	0.793	0.254	0	Macrophages	CCL4
HLA-DRB5	0	3.12252	0.767	0.149	0	Macrophages	HLA-DRB5
ACP5	0	3.11935	0.777	0.083	0	Macrophages	ACP5
CCL3	0	3.11671	0.807	0.197	0	Macrophages	CCL3
CXCL8	0	3.07099	0.688	0.167	0	Macrophages	CXCL8
FTL	0	3.05796	0.998	0.985	0	Macrophages	FTL
HLA-DQB11	0	2.97899	0.948	0.159	0	Macrophages	HLA-DQB1
FGL2	0	2.93267	0.851	0.068	0	Macrophages	FGL2
CTSL	0	2.87387	0.715	0.113	0	Macrophages	CTSL
IGSF6	0	2.86463	0.833	0.033	0	Macrophages	IGSF6
CTSC1	0	2.74528	0.938	0.357	0	Macrophages	CTSC
HLA-DQA11	0	2.74435	0.911	0.114	0	Macrophages	HLA-DQA1
LAPTM52	0	2.73042	0.92	0.146	0	Macrophages	LAPTM5
CTSZ	0	2.70916	0.909	0.339	0	Macrophages	CTSZ
HLA-DMB1	0	2.68168	0.867	0.1	0	Macrophages	HLA-DMB
CTSS	0	2.68127	0.963	0.556	0	Macrophages	CTSS
FCGR2A	0	2.65786	0.776	0.032	0	Macrophages	FCGR2A
HLA-DRB6	0	2.64876	0.919	0.141	0	Macrophages	HLA-DRB6
MS4A7	0	2.64451	0.776	0.024	0	Macrophages	MS4A7
HLA-DMA1	0	2.56248	0.909	0.18	0	Macrophages	HLA-DMA
FCGR3A	0	2.54775	0.609	0.019	0	Macrophages	FCGR3A
PLD3	0	2.54586	0.806	0.21	0	Macrophages	PLD3
SGK1	0	2.53059	0.806	0.19	0	Macrophages	SGK1
SLC40A1	0	2.52603	0.668	0.159	0	Macrophages	SLC40A1
STAB1	0	2.50946	0.676	0.031	0	Macrophages	STAB1
MMP9	0	2.50295	0.37	0.015	0	Macrophages	MMP9
ITGB2	0	2.47024	0.833	0.063	0	Macrophages	ITGB2
LGMN	0	2.44286	0.704	0.195	0	Macrophages	LGMN
LIPA	0	2.42051	0.699	0.098	0	Macrophages	LIPA
MS4A4A	0	2.41907	0.711	0.015	0	Macrophages	MS4A4A
GPR1831	0	2.41115	0.822	0.147	0	Macrophages	GPR183
GRN	0	2.40541	0.938	0.44	0	Macrophages	GRN
RGS12	0	2.37	0.909	0.463	0	Macrophages	RGS1
SAT1	0	2.36546	0.989	0.75	0	Macrophages	SAT1
MRC1	0	2.3269	0.629	0.022	0	Macrophages	MRC1
NPC2	0	2.32605	0.942	0.505	0	Macrophages	NPC2
MPEG1	0	2.31469	0.73	0.024	0	Macrophages	MPEG1
DNASE1L3	0	2.31467	0.4	0.014	0	Macrophages	DNASE1L3
CD163	0	2.28562	0.675	0.019	0	Macrophages	CD163
GLUL1	0	2.28444	0.817	0.268	0	Macrophages	GLUL
MAFB	0	2.27454	0.702	0.053	0	Macrophages	MAFB
CCL18	0	2.26905	0.19	0.005	0	Macrophages	CCL18
CXCL2	0	2.2441	0.586	0.237	0	Macrophages	CXCL2
CST3	0	2.23647	0.971	0.672	0	Macrophages	CST3
PLIN2	0	2.20573	0.722	0.218	0	Macrophages	PLIN2
GPX1	0	2.16196	0.95	0.573	0	Macrophages	GPX1
ASAH1	0	2.15205	0.843	0.329	0	Macrophages	ASAH1
VSIG4	0	2.14177	0.585	0.014	0	Macrophages	VSIG4
CYBB	0	2.12964	0.736	0.044	0	Macrophages	CYBB
CSF1R	0	2.11954	0.718	0.02	0	Macrophages	CSF1R
CPVL	0	2.06661	0.689	0.064	0	Macrophages	CPVL
CXCL3	0	2.0546	0.506	0.281	0	Macrophages	CXCL3
CXCL9	0	2.04099	0.213	0.02	0	Macrophages	CXCL9
RGS21	0	2.03741	0.803	0.328	0	Macrophages	RGS2
SRGN2	0	2.02204	0.973	0.448	0	Macrophages	SRGN
HLA-DQA2	0	1.98153	0.708	0.065	0	Macrophages	HLA-DQA2
LPAR61	0	1.97402	0.697	0.097	0	Macrophages	LPAR6
PLA2G7	0	1.95466	0.576	0.011	0	Macrophages	PLA2G7
HMOX1	0	1.94821	0.505	0.055	0	Macrophages	HMOX1
CXCL10	0	1.89694	0.178	0.039	0	Macrophages	CXCL10
IL1B	0	1.89599	0.466	0.066	0	Macrophages	IL1B
CAPG1	0	1.89055	0.717	0.261	0	Macrophages	CAPG
CTSH	0	1.87597	0.794	0.235	0	Macrophages	CTSH
LST1	0	1.86605	0.694	0.041	0	Macrophages	LST1
FUCA1	0	1.86404	0.515	0.155	0	Macrophages	FUCA1
FOLR2	0	1.8392	0.389	0.009	0	Macrophages	FOLR2
FCGRT	0	1.83844	0.842	0.364	0	Macrophages	FCGRT
C3AR1	0	1.82777	0.627	0.014	0	Macrophages	C3AR1
ITM2B1	0	1.8271	0.96	0.682	0	Macrophages	ITM2B
RNASE6	0	1.81745	0.647	0.054	0	Macrophages	RNASE6
FYB11	0	1.80753	0.723	0.07	0	Macrophages	FYB1
TNFAIP32	0	1.80563	0.677	0.28	0	Macrophages	TNFAIP3
RNF130	0	1.79203	0.746	0.159	0	Macrophages	RNF130
FPR3	0	1.77458	0.596	0.011	0	Macrophages	FPR3
TREM2	0	1.76124	0.403	0.005	0	Macrophages	TREM2
CREG1	0	1.74874	0.712	0.24	0	Macrophages	CREG1
SAMHD1	0	1.74102	0.703	0.124	0	Macrophages	SAMHD1
MFSD1	0	1.73561	0.721	0.174	0	Macrophages	MFSD1
LCP12	0	1.71863	0.761	0.11	0	Macrophages	LCP1
KCTD12	0	1.7024	0.686	0.106	0	Macrophages	KCTD12
ARL4C	0	1.69746	0.57	0.067	0	Macrophages	ARL4C
DAB2	0	1.6939	0.639	0.11	0	Macrophages	DAB2
GPR34	0	1.69008	0.531	0.01	0	Macrophages	GPR34
LAIR1	0	1.67817	0.621	0.027	0	Macrophages	LAIR1
SLCO2B1	0	1.65844	0.578	0.03	0	Macrophages	SLCO2B1
CD4	0	1.65132	0.591	0.028	0	Macrophages	CD4
CD532	0	1.64984	0.814	0.2	0	Macrophages	CD53
MNDA	0	1.64728	0.546	0.028	0	Macrophages	MNDA
CD831	0	1.64045	0.57	0.12	0	Macrophages	CD83
MSR1	0	1.63847	0.474	0.007	0	Macrophages	MSR1
PTPRC2	0	1.6373	0.79	0.162	0	Macrophages	PTPRC
RGS101	0	1.63484	0.712	0.135	0	Macrophages	RGS10
CXCL16	0	1.6302	0.653	0.135	0	Macrophages	CXCL16
NR4A2	0	1.62359	0.511	0.173	0	Macrophages	NR4A2
C1orf162	0	1.6219	0.577	0.043	0	Macrophages	C1orf162
PPT1	0	1.61744	0.707	0.189	0	Macrophages	PPT1
BCL2A11	0	1.59644	0.601	0.08	0	Macrophages	BCL2A1
C5AR1	0	1.59467	0.525	0.023	0	Macrophages	C5AR1
CD86	0	1.56191	0.603	0.036	0	Macrophages	CD86
ARHGDIB4	0	1.55248	0.892	0.329	0	Macrophages	ARHGDIB
PLEK	0	1.55094	0.603	0.077	0	Macrophages	PLEK
ANXA12	0	1.54763	0.781	0.237	0	Macrophages	ANXA1
IER3	0	1.54683	0.795	0.57	0	Macrophages	IER3
SDS	0	1.53421	0.331	0.007	0	Macrophages	SDS
HCST1	0	1.51402	0.586	0.096	0	Macrophages	HCST
SPI1	0	1.50422	0.58	0.043	0	Macrophages	SPI1
CSTB	0	1.48679	0.844	0.588	0	Macrophages	CSTB
GM2A	0	1.48432	0.556	0.077	0	Macrophages	GM2A
TYMP	0	1.47616	0.594	0.124	0	Macrophages	TYMP
LILRB4	0	1.47489	0.508	0.014	0	Macrophages	LILRB4
NINJ1	0	1.4696	0.615	0.169	0	Macrophages	NINJ1
PTGS21	0	1.46759	0.367	0.045	0	Macrophages	PTGS2
KLF63	0	1.46326	0.839	0.568	0	Macrophages	KLF6
VAMP8	0	1.45594	0.81	0.421	0	Macrophages	VAMP8
TPP1	0	1.45123	0.65	0.164	0	Macrophages	TPP1
CD163L1	0	1.44939	0.359	0.012	0	Macrophages	CD163L1
UCP21	0	1.44628	0.653	0.135	0	Macrophages	UCP2
TGFBI1	0	1.44167	0.794	0.261	0	Macrophages	TGFBI
FTH11	0	1.43457	0.995	0.949	0	Macrophages	FTH1
MERTK	0	1.4273	0.483	0.043	0	Macrophages	MERTK
TMEM176B1	0	1.41674	0.841	0.416	0	Macrophages	TMEM176B
ALOX5AP2	0	1.41448	0.384	0.076	0	Macrophages	ALOX5AP
IFNGR1	0	1.41243	0.667	0.213	0	Macrophages	IFNGR1
SLAMF8	0	1.39515	0.508	0.015	0	Macrophages	SLAMF8
HCK	0	1.38967	0.539	0.03	0	Macrophages	HCK
ICAM11	0	1.38736	0.613	0.192	0	Macrophages	ICAM1
ZFAND5	0	1.3869	0.631	0.309	0	Macrophages	ZFAND5
LITAF	0	1.36725	0.703	0.301	0	Macrophages	LITAF
SOD21	0	1.36591	0.603	0.206	0	Macrophages	SOD2
CHMP1B	0	1.3658	0.529	0.239	0	Macrophages	CHMP1B
ATP6V1F	0	1.36493	0.815	0.456	0	Macrophages	ATP6V1F
SDCBP	0	1.36274	0.765	0.357	0	Macrophages	SDCBP
TNF1	0	1.36189	0.337	0.061	0	Macrophages	TNF
PLAUR	0	1.35543	0.548	0.175	0	Macrophages	PLAUR
JAML	0	1.35159	0.442	0.038	0	Macrophages	JAML
FCGR1A	0	1.34322	0.407	0.009	0	Macrophages	FCGR1A
PDK4	0	1.34168	0.353	0.081	0	Macrophages	PDK4
GADD45B	0	1.3364	0.861	0.637	0	Macrophages	GADD45B
RNASET2	0	1.32306	0.749	0.378	0	Macrophages	RNASET2
DUSP11	0	1.32134	0.887	0.676	0	Macrophages	DUSP1
CCDC88A	0	1.31513	0.554	0.089	0	Macrophages	CCDC88A
CD68	0	1.30834	0.497	0.025	0	Macrophages	CD68
MGAT1	0	1.30708	0.636	0.199	0	Macrophages	MGAT1
CLEC7A	0	1.29859	0.493	0.019	0	Macrophages	CLEC7A
CD300A	0	1.29759	0.483	0.025	0	Macrophages	CD300A
IER5	0	1.29507	0.56	0.255	0	Macrophages	IER5
P2RY13	0	1.28399	0.381	0.013	0	Macrophages	P2RY13
MAF	0	1.28387	0.45	0.033	0	Macrophages	MAF
SCPEP1	0	1.28372	0.562	0.113	0	Macrophages	SCPEP1
ZNF331	0	1.27884	0.389	0.062	0	Macrophages	ZNF331
PILRA	0	1.27337	0.418	0.02	0	Macrophages	PILRA
ADAP2	0	1.26931	0.457	0.019	0	Macrophages	ADAP2
TNFSF13B	0	1.26773	0.469	0.033	0	Macrophages	TNFSF13B
GNAI21	0	1.26427	0.755	0.298	0	Macrophages	GNAI2
TMSB4X3	0	1.26277	0.999	0.955	0	Macrophages	TMSB4X
RASSF4	0	1.26088	0.484	0.041	0	Macrophages	RASSF4
CD841	0	1.25927	0.46	0.018	0	Macrophages	CD84
NRP11	0	1.2552	0.476	0.061	0	Macrophages	NRP1
C1orf541	0	1.25415	0.535	0.079	0	Macrophages	C1orf54
CD812	0	1.25071	0.692	0.308	0	Macrophages	CD81
ADA2	0	1.24887	0.526	0.091	0	Macrophages	ADA2
HSPA1A	0	1.24785	0.966	0.857	0	Macrophages	HSPA1A
SAMSN12	0	1.2436	0.559	0.084	0	Macrophages	SAMSN1
ANXA52	0	1.24243	0.826	0.427	0	Macrophages	ANXA5
FCGR2B	0	1.23356	0.409	0.073	0	Macrophages	FCGR2B
CEBPD1	0	1.22639	0.556	0.224	0	Macrophages	CEBPD
CTSA	0	1.22616	0.712	0.364	0	Macrophages	CTSA
PTAFR	0	1.21932	0.473	0.028	0	Macrophages	PTAFR
EGR2	0	1.20883	0.342	0.073	0	Macrophages	EGR2
COTL12	0	1.20602	0.614	0.187	0	Macrophages	COTL1
PLAU1	0	1.20147	0.472	0.087	0	Macrophages	PLAU
RAB311	0	1.19064	0.561	0.092	0	Macrophages	RAB31
HCLS11	0	1.18621	0.601	0.132	0	Macrophages	HCLS1
TBXAS1	0	1.18549	0.494	0.06	0	Macrophages	TBXAS1
STAT1	0	1.18129	0.523	0.219	0	Macrophages	STAT1
AKR1B1	0	1.18042	0.553	0.114	0	Macrophages	AKR1B1
EIF4A3	0	1.1752	0.666	0.47	0	Macrophages	EIF4A3
S100A9	0	1.16698	0.388	0.048	0	Macrophages	S100A9
HEXB	0	1.1641	0.665	0.338	0	Macrophages	HEXB
SLC15A3	0	1.16386	0.409	0.021	0	Macrophages	SLC15A3
HLA-E1	0	1.16196	0.926	0.704	0	Macrophages	HLA-E
LY861	0	1.15945	0.458	0.034	0	Macrophages	LY86
LILRB5	0	1.15571	0.311	0.002	0	Macrophages	LILRB5
SLC7A7	0	1.15342	0.461	0.048	0	Macrophages	SLC7A7
SIRPA	0	1.15062	0.447	0.034	0	Macrophages	SIRPA
VIM3	0	1.14931	0.895	0.46	0	Macrophages	VIM
ENPP21	0	1.14472	0.385	0.029	0	Macrophages	ENPP2
AHR	0	1.14365	0.48	0.12	0	Macrophages	AHR
YWHAH	0	1.14239	0.575	0.268	0	Macrophages	YWHAH
CXCR42	0	1.1351	0.547	0.152	0	Macrophages	CXCR4
GLIPR1	0	1.13207	0.555	0.131	0	Macrophages	GLIPR1
ARRB2	0	1.12714	0.494	0.071	0	Macrophages	ARRB2
B2M2	0	1.12385	1	0.997	0	Macrophages	B2M
ATP6AP2	0	1.12333	0.701	0.367	0	Macrophages	ATP6AP2
MARCKS	0	1.11913	0.657	0.374	0	Macrophages	MARCKS
ZEB2	0	1.11877	0.472	0.053	0	Macrophages	ZEB2
ATP6V1B2	0	1.10819	0.457	0.086	0	Macrophages	ATP6V1B2
CLEC10A	0	1.1079	0.335	0.015	0	Macrophages	CLEC10A
MARCH1	0	1.10646	0.434	0.022	0	Macrophages	MARCH1
NCKAP1L	0	1.10518	0.476	0.048	0	Macrophages	NCKAP1L
S100A11	0	1.09514	0.946	0.683	0	Macrophages	S100A11
LCP2	0	1.09502	0.483	0.064	0	Macrophages	LCP2
SLA1	0	1.09131	0.45	0.049	0	Macrophages	SLA
SIGLEC10	0	1.08986	0.392	0.017	0	Macrophages	SIGLEC10
ATP6V0B	0	1.08797	0.771	0.492	0	Macrophages	ATP6V0B
GBP1	0	1.08334	0.405	0.128	0	Macrophages	GBP1
HLA-A	0	1.07606	0.97	0.808	0	Macrophages	HLA-A
NCF4	0	1.07167	0.462	0.08	0	Macrophages	NCF4
LILRB2	0	1.06794	0.386	0.016	0	Macrophages	LILRB2
NPL	0	1.06777	0.384	0.021	0	Macrophages	NPL
ZFP36L1	0	1.06666	0.742	0.461	0	Macrophages	ZFP36L1
LYN	0	1.06103	0.469	0.101	0	Macrophages	LYN
PNRC1	0	1.05536	0.661	0.431	0	Macrophages	PNRC1
TFEC	0	1.05422	0.401	0.015	0	Macrophages	TFEC
APLP21	0	1.0507	0.702	0.379	0	Macrophages	APLP2
GRB2	0	1.04787	0.649	0.317	0	Macrophages	GRB2
CSTA	0	1.0469	0.389	0.025	0	Macrophages	CSTA
CPM1	0	1.04404	0.387	0.086	0	Macrophages	CPM
F13A1	0	1.04336	0.219	0.007	0	Macrophages	F13A1
LY96	0	1.04086	0.489	0.126	0	Macrophages	LY96
SIGLEC12	0	1.03312	0.343	0.007	0	Macrophages	SIGLEC12
PLTP	0	1.03201	0.361	0.076	0	Macrophages	PLTP
LAMP2	0	1.02656	0.64	0.339	0	Macrophages	LAMP2
OTUD1	0	1.02354	0.341	0.099	0	Macrophages	OTUD1
LIMS1	0	1.02348	0.564	0.207	0	Macrophages	LIMS1
NAMPT	0	1.021	0.518	0.249	0	Macrophages	NAMPT
OAZ11	0	1.02017	0.937	0.81	0	Macrophages	OAZ1
TNFAIP2	0	1.01952	0.4	0.059	0	Macrophages	TNFAIP2
ACTB2	0	1.01614	0.996	0.906	0	Macrophages	ACTB
PTPRE	0	1.0127	0.426	0.087	0	Macrophages	PTPRE
NCF2	0	1.01118	0.398	0.025	0	Macrophages	NCF2
ATP6V0E1	0	1.01105	0.827	0.609	0	Macrophages	ATP6V0E1
GGTA1P	0	1.01022	0.328	0.008	0	Macrophages	GGTA1P
GNS	0	1.00888	0.479	0.142	0	Macrophages	GNS
RHOG	0	1.0079	0.537	0.155	0	Macrophages	RHOG
ATP6AP1	0	1.00536	0.612	0.292	0	Macrophages	ATP6AP1
CAPZB1	0	1.00487	0.815	0.504	0	Macrophages	CAPZB
CCR1	0	1.00457	0.356	0.011	0	Macrophages	CCR1
CLEC2B2	0	1.00293	0.568	0.157	0	Macrophages	CLEC2B
ATF3	1.49444315647375e-285	1.00522	0.665	0.468	6.90985682258767e-281	Macrophages	ATF3
RNASE11	1.52474830068496e-222	1.88613	0.424	0.256	7.04997871787703e-218	Macrophages	RNASE1
G0S2	4.72252417705167e-201	1.17288	0.277	0.133	2.18355350374338e-196	Macrophages	G0S2
CXCL11	4.58095112596507e-141	1.22234	0.325	0.194	2.11809437211247e-136	Macrophages	CXCL1
HES1	2.26878860336488e-91	1.03647	0.466	0.377	1.04901978653782e-86	Macrophages	HES1
S100A91	0	4.94269	0.908	0.053	0	Monocytes	S100A9
IL1B1	0	4.88077	0.862	0.076	0	Monocytes	IL1B
S100A8	0	4.8204	0.8	0.02	0	Monocytes	S100A8
G0S21	0	4.48958	0.756	0.13	0	Monocytes	G0S2
CXCL81	0	3.63093	0.774	0.188	0	Monocytes	CXCL8
CCL3L11	0	3.56545	0.773	0.105	0	Monocytes	CCL3L1
TYROBP1	0	3.42518	0.998	0.126	0	Monocytes	TYROBP
CCL31	0	3.41243	0.826	0.223	0	Monocytes	CCL3
LYZ1	0	3.40458	0.983	0.262	0	Monocytes	LYZ
PLAUR1	0	3.38121	0.867	0.185	0	Monocytes	PLAUR
CCL4L22	0	3.34945	0.707	0.189	0	Monocytes	CCL4L2
FCER1G2	0	3.31706	0.981	0.108	0	Monocytes	FCER1G
BCL2A12	0	3.26362	0.903	0.096	0	Monocytes	BCL2A1
CCL42	0	3.20735	0.756	0.278	0	Monocytes	CCL4
TIMP11	0	3.19636	0.934	0.528	0	Monocytes	TIMP1
SRGN3	0	3.16819	0.999	0.47	0	Monocytes	SRGN
AIF11	0	3.16127	0.964	0.092	0	Monocytes	AIF1
PLIN21	0	3.10358	0.793	0.238	0	Monocytes	PLIN2
FCN1	0	3.01263	0.679	0.007	0	Monocytes	FCN1
EREG	0	2.98464	0.478	0.051	0	Monocytes	EREG
FTH12	0	2.85884	1	0.951	0	Monocytes	FTH1
SAT11	0	2.83222	0.998	0.76	0	Monocytes	SAT1
FPR1	0	2.82703	0.767	0.025	0	Monocytes	FPR1
CXCL21	0	2.81955	0.665	0.25	0	Monocytes	CXCL2
IL1RN	0	2.81388	0.471	0.038	0	Monocytes	IL1RN
CD141	0	2.67714	0.848	0.105	0	Monocytes	CD14
PLEK1	0	2.65405	0.743	0.097	0	Monocytes	PLEK
SERPINA1	0	2.64336	0.905	0.141	0	Monocytes	SERPINA1
GPR1832	0	2.56815	0.775	0.176	0	Monocytes	GPR183
C1orf1621	0	2.56293	0.78	0.062	0	Monocytes	C1orf162
HLA-DRA2	0	2.55128	0.995	0.383	0	Monocytes	HLA-DRA
RGS22	0	2.52418	0.849	0.347	0	Monocytes	RGS2
S100A43	0	2.44401	0.957	0.351	0	Monocytes	S100A4
TNFAIP33	0	2.42251	0.855	0.294	0	Monocytes	TNFAIP3
LAPTM53	0	2.3987	0.948	0.178	0	Monocytes	LAPTM5
C5AR11	0	2.39551	0.666	0.042	0	Monocytes	C5AR1
LST11	0	2.3715	0.781	0.067	0	Monocytes	LST1
FCGR2A1	0	2.32562	0.791	0.063	0	Monocytes	FCGR2A
NAMPT1	0	2.32362	0.782	0.256	0	Monocytes	NAMPT
APOBEC3A	0	2.28332	0.305	0.003	0	Monocytes	APOBEC3A
ANXA13	0	2.28008	0.855	0.258	0	Monocytes	ANXA1
HLA-DRB11	0	2.25123	0.963	0.311	0	Monocytes	HLA-DRB1
IER31	0	2.23695	0.895	0.578	0	Monocytes	IER3
SOD22	0	2.23251	0.78	0.22	0	Monocytes	SOD2
CTSS1	0	2.23149	0.963	0.573	0	Monocytes	CTSS
CD523	0	2.22596	0.854	0.247	0	Monocytes	CD52
VCAN1	0	2.21589	0.64	0.069	0	Monocytes	VCAN
NR4A21	0	2.19919	0.694	0.184	0	Monocytes	NR4A2
OLR1	0	2.19144	0.542	0.018	0	Monocytes	OLR1
MNDA1	0	2.15796	0.634	0.048	0	Monocytes	MNDA
RIPK2	0	2.15518	0.629	0.151	0	Monocytes	RIPK2
CD832	0	2.14979	0.779	0.135	0	Monocytes	CD83
HBEGF	0	2.12029	0.638	0.182	0	Monocytes	HBEGF
NFKBIZ1	0	2.1084	0.759	0.344	0	Monocytes	NFKBIZ
IGSF61	0	2.08785	0.769	0.068	0	Monocytes	IGSF6
PTGS22	0	2.08184	0.468	0.057	0	Monocytes	PTGS2
RETN	0	2.05721	0.415	0.006	0	Monocytes	RETN
LCP13	0	2.05547	0.857	0.136	0	Monocytes	LCP1
ZFP361	0	2.04221	0.968	0.769	0	Monocytes	ZFP36
FTL1	0	2.0375	1	0.986	0	Monocytes	FTL
NFKBIA1	0	2.02564	0.972	0.782	0	Monocytes	NFKBIA
DUSP12	0	2.01467	0.956	0.684	0	Monocytes	DUSP1
CTSB1	0	1.99245	0.944	0.489	0	Monocytes	CTSB
SAMSN13	0	1.99192	0.632	0.103	0	Monocytes	SAMSN1
HLA-DRB51	0	1.98757	0.774	0.175	0	Monocytes	HLA-DRB5
SLC2A3	0	1.98255	0.599	0.109	0	Monocytes	SLC2A3
SH3BGRL31	0	1.97377	0.996	0.749	0	Monocytes	SH3BGRL3
CD533	0	1.96015	0.868	0.225	0	Monocytes	CD53
NCF21	0	1.94733	0.671	0.036	0	Monocytes	NCF2
CTSL1	0	1.94375	0.545	0.142	0	Monocytes	CTSL
HCST2	0	1.94066	0.72	0.114	0	Monocytes	HCST
CSTA1	0	1.91843	0.618	0.036	0	Monocytes	CSTA
HLA-DPA12	0	1.91796	0.937	0.281	0	Monocytes	HLA-DPA1
NINJ11	0	1.91643	0.663	0.187	0	Monocytes	NINJ1
CXCR43	0	1.9137	0.683	0.166	0	Monocytes	CXCR4
MS4A6A1	0	1.90952	0.709	0.079	0	Monocytes	MS4A6A
PNRC11	0	1.90349	0.812	0.438	0	Monocytes	PNRC1
FCGR3A1	0	1.90177	0.505	0.046	0	Monocytes	FCGR3A
FCGR2B1	0	1.89987	0.476	0.086	0	Monocytes	FCGR2B
GLUL2	0	1.89281	0.785	0.291	0	Monocytes	GLUL
CD742	0	1.87579	0.993	0.705	0	Monocytes	CD74
FYB12	0	1.87435	0.697	0.098	0	Monocytes	FYB1
HLA-DPB12	0	1.86819	0.901	0.23	0	Monocytes	HLA-DPB1
PTPRC3	0	1.86716	0.817	0.188	0	Monocytes	PTPRC
ALOX5AP3	0	1.86299	0.468	0.088	0	Monocytes	ALOX5AP
PSAP1	0	1.85698	0.99	0.691	0	Monocytes	PSAP
ZNF3311	0	1.85504	0.423	0.075	0	Monocytes	ZNF331
CYBB1	0	1.85183	0.66	0.075	0	Monocytes	CYBB
ICAM12	0	1.85105	0.678	0.209	0	Monocytes	ICAM1
FGL21	0	1.83759	0.683	0.104	0	Monocytes	FGL2
TREM1	0	1.8073	0.507	0.013	0	Monocytes	TREM1
OSM	0	1.8068	0.361	0.012	0	Monocytes	OSM
CLEC4E	0	1.80613	0.489	0.016	0	Monocytes	CLEC4E
CPVL1	0	1.79138	0.648	0.091	0	Monocytes	CPVL
ATP2B1-AS1	0	1.78823	0.541	0.079	0	Monocytes	ATP2B1-AS1
CD300E	0	1.78704	0.454	0.004	0	Monocytes	CD300E
SMIM25	0	1.78515	0.513	0.018	0	Monocytes	SMIM25
LITAF1	0	1.783	0.717	0.317	0	Monocytes	LITAF
CD441	0	1.77977	0.728	0.31	0	Monocytes	CD44
HCK1	0	1.76088	0.646	0.05	0	Monocytes	HCK
ITGB21	0	1.73212	0.698	0.098	0	Monocytes	ITGB2
SGK11	0	1.73201	0.663	0.218	0	Monocytes	SGK1
HLA-DRB61	0	1.72304	0.807	0.176	0	Monocytes	HLA-DRB6
MAFB1	0	1.70499	0.538	0.083	0	Monocytes	MAFB
SPI11	0	1.69334	0.614	0.065	0	Monocytes	SPI1
COTL13	0	1.69071	0.733	0.203	0	Monocytes	COTL1
UPP11	0	1.6906	0.613	0.167	0	Monocytes	UPP1
S100A12	0	1.68793	0.319	0.002	0	Monocytes	S100A12
HSPA1A1	0	1.68612	0.965	0.862	0	Monocytes	HSPA1A
LCP21	0	1.66852	0.596	0.079	0	Monocytes	LCP2
CCRL2	0	1.6664	0.497	0.062	0	Monocytes	CCRL2
LILRB21	0	1.65065	0.557	0.028	0	Monocytes	LILRB2
PILRA1	0	1.64671	0.553	0.034	0	Monocytes	PILRA
GPX11	0	1.64338	0.913	0.59	0	Monocytes	GPX1
TYMP1	0	1.64214	0.668	0.143	0	Monocytes	TYMP
SOCS3	0	1.63143	0.625	0.172	0	Monocytes	SOCS3
KLF4	0	1.61326	0.706	0.315	0	Monocytes	KLF4
PTPRE1	0	1.61264	0.579	0.098	0	Monocytes	PTPRE
SERPINB9	0	1.60097	0.526	0.091	0	Monocytes	SERPINB9
HLA-DQA12	0	1.58018	0.668	0.153	0	Monocytes	HLA-DQA1
S100A111	0	1.5626	0.994	0.693	0	Monocytes	S100A11
TNF2	0	1.55631	0.351	0.072	0	Monocytes	TNF
CD1631	0	1.55601	0.521	0.05	0	Monocytes	CD163
VIM4	0	1.54671	0.919	0.478	0	Monocytes	VIM
SLC11A1	0	1.52779	0.477	0.019	0	Monocytes	SLC11A1
HLA-DQB12	0	1.52241	0.784	0.195	0	Monocytes	HLA-DQB1
THBD	0	1.51135	0.333	0.04	0	Monocytes	THBD
PDE4B	0	1.50429	0.505	0.104	0	Monocytes	PDE4B
FGR	0	1.49877	0.47	0.021	0	Monocytes	FGR
HLA-DMA2	0	1.49396	0.735	0.215	0	Monocytes	HLA-DMA
NLRP3	0	1.48807	0.358	0.017	0	Monocytes	NLRP3
FKBP51	0	1.4758	0.576	0.178	0	Monocytes	FKBP5
NPC21	0	1.47491	0.868	0.525	0	Monocytes	NPC2
ARHGDIB5	0	1.46474	0.88	0.353	0	Monocytes	ARHGDIB
HLA-DMB2	0	1.45992	0.67	0.136	0	Monocytes	HLA-DMB
MCL1	0	1.45564	0.782	0.461	0	Monocytes	MCL1
CD861	0	1.44886	0.554	0.061	0	Monocytes	CD86
CEBPB	0	1.43611	0.631	0.247	0	Monocytes	CEBPB
CST31	0	1.42513	0.986	0.684	0	Monocytes	CST3
EMP31	0	1.41492	0.756	0.347	0	Monocytes	EMP3
GBP51	0	1.41394	0.326	0.06	0	Monocytes	GBP5
NR4A3	0	1.41094	0.402	0.045	0	Monocytes	NR4A3
MRC11	0	1.40975	0.388	0.052	0	Monocytes	MRC1
ZEB21	0	1.37987	0.518	0.07	0	Monocytes	ZEB2
KYNU	0	1.36711	0.44	0.039	0	Monocytes	KYNU
ACTB3	0	1.36664	1	0.91	0	Monocytes	ACTB
CLEC5A	0	1.36459	0.308	0.009	0	Monocytes	CLEC5A
SAMHD11	0	1.3629	0.583	0.151	0	Monocytes	SAMHD1
JAML1	0	1.36071	0.441	0.055	0	Monocytes	JAML
VSIR	0	1.353	0.583	0.188	0	Monocytes	VSIR
RILPL2	0	1.34618	0.472	0.086	0	Monocytes	RILPL2
RAB312	0	1.34078	0.571	0.112	0	Monocytes	RAB31
OAZ12	0	1.32738	0.975	0.814	0	Monocytes	OAZ1
ASAH11	0	1.32568	0.715	0.353	0	Monocytes	ASAH1
MS4A71	0	1.32147	0.495	0.061	0	Monocytes	MS4A7
TNFSF13B1	0	1.31319	0.438	0.052	0	Monocytes	TNFSF13B
VSIG41	0	1.31239	0.309	0.043	0	Monocytes	VSIG4
SNX10	0	1.31012	0.45	0.061	0	Monocytes	SNX10
MCEMP1	0	1.30887	0.322	0.002	0	Monocytes	MCEMP1
HMOX11	0	1.30135	0.349	0.077	0	Monocytes	HMOX1
TLR2	0	1.28174	0.436	0.025	0	Monocytes	TLR2
ANXA53	0	1.2756	0.842	0.443	0	Monocytes	ANXA5
CD48	0	1.27376	0.528	0.149	0	Monocytes	CD48
CSF1R1	0	1.26554	0.482	0.054	0	Monocytes	CSF1R
ARRB21	0	1.25661	0.507	0.089	0	Monocytes	ARRB2
IFI30	0	1.25626	0.391	0.041	0	Monocytes	IFI30
MPEG11	0	1.25232	0.466	0.059	0	Monocytes	MPEG1
HCLS12	0	1.24758	0.589	0.152	0	Monocytes	HCLS1
GMFG2	0	1.23852	0.686	0.254	0	Monocytes	GMFG
PHACTR1	0	1.2272	0.399	0.052	0	Monocytes	PHACTR1
CLEC7A1	0	1.22313	0.433	0.041	0	Monocytes	CLEC7A
CD36	0	1.21511	0.362	0.035	0	Monocytes	CD36
CFP	0	1.18776	0.351	0.015	0	Monocytes	CFP
GLIPR11	0	1.1732	0.529	0.149	0	Monocytes	GLIPR1
FCGR1A1	0	1.16929	0.32	0.027	0	Monocytes	FCGR1A
KCTD121	0	1.16353	0.513	0.134	0	Monocytes	KCTD12
ACSL1	0	1.15889	0.345	0.059	0	Monocytes	ACSL1
PFKFB3	0	1.15856	0.356	0.071	0	Monocytes	PFKFB3
CD300A1	0	1.15601	0.43	0.045	0	Monocytes	CD300A
ARPC31	0	1.15032	0.958	0.715	0	Monocytes	ARPC3
TNFRSF1B	0	1.14663	0.403	0.074	0	Monocytes	TNFRSF1B
LSP1	0	1.14212	0.596	0.187	0	Monocytes	LSP1
SLA2	0	1.13619	0.428	0.067	0	Monocytes	SLA
RASGEF1B	0	1.13528	0.394	0.075	0	Monocytes	RASGEF1B
TNFAIP21	0	1.12407	0.366	0.074	0	Monocytes	TNFAIP2
RHOG1	0	1.10289	0.523	0.171	0	Monocytes	RHOG
ANPEP	0	1.08824	0.282	0.036	0	Monocytes	ANPEP
LAIR11	0	1.08083	0.412	0.056	0	Monocytes	LAIR1
AQP9	0	1.07491	0.272	0.004	0	Monocytes	AQP9
B2M3	0	1.07311	1	0.997	0	Monocytes	B2M
FPR2	0	1.07231	0.266	0.003	0	Monocytes	FPR2
TAGAP	0	1.06649	0.417	0.104	0	Monocytes	TAGAP
HCAR3	0	1.06588	0.228	0.012	0	Monocytes	HCAR3
STX11	0	1.06241	0.35	0.039	0	Monocytes	STX11
HRH2	0	1.05101	0.295	0.013	0	Monocytes	HRH2
LILRB3	0	1.02062	0.343	0.02	0	Monocytes	LILRB3
DSE	0	1.00568	0.357	0.051	0	Monocytes	DSE
MSN1	0	1.00087	0.622	0.202	0	Monocytes	MSN
RNF1301	5.94501404679555e-308	1.11279	0.547	0.188	2.74879614481686e-303	Monocytes	RNF130
CARD161	4.81485671826496e-307	1.29885	0.588	0.222	2.22624530082417e-302	Monocytes	CARD16
CTSH1	2.10117978993601e-306	1.25419	0.637	0.262	9.71522499472715e-302	Monocytes	CTSH
GPCPD1	1.69539583299518e-301	1.16574	0.469	0.146	7.83900171301983e-297	Monocytes	GPCPD1
CHMP1B1	4.13190540746157e-298	1.717	0.593	0.25	1.91046910324801e-293	Monocytes	CHMP1B
SNAI1	5.06915263421801e-298	1.28804	0.386	0.102	2.34382410348338e-293	Monocytes	SNAI1
GSTO1	1.41579706115825e-296	1.37642	0.789	0.457	6.54622087167738e-292	Monocytes	GSTO1
IFNGR11	1.83990234760286e-296	1.18374	0.593	0.233	8.50715648461133e-292	Monocytes	IFNGR1
GNAI22	2.60880088347711e-296	1.11138	0.707	0.318	1.20623126449331e-291	Monocytes	GNAI2
SLC25A37	1.63764799145162e-294	1.17282	0.354	0.087	7.57199301807486e-290	Monocytes	SLC25A37
STXBP2	4.06023164378201e-294	1.24116	0.481	0.162	1.87732930513549e-289	Monocytes	STXBP2
SDCBP1	2.00011948860538e-289	1.29544	0.725	0.375	9.24795247946468e-285	Monocytes	SDCBP
UCP22	1.63821899794488e-286	1.04462	0.502	0.159	7.57463318079775e-282	Monocytes	UCP2
GCA	2.25709576111512e-284	1.11868	0.444	0.139	1.0436133670668e-279	Monocytes	GCA
FOS1	5.8575363135501e-284	1.42669	0.969	0.885	2.70834906529616e-279	Monocytes	FOS
CTSC2	2.1587894696007e-283	1.10048	0.761	0.385	9.98159487059276e-279	Monocytes	CTSC
GABARAPL1	2.73948642235747e-281	1.03516	0.356	0.088	1.26665633710542e-276	Monocytes	GABARAPL1
AP1S2	1.1171592741314e-278	1.0016	0.38	0.101	5.16540933580136e-274	Monocytes	AP1S2
BTG13	2.28904493496834e-278	1.48044	0.828	0.562	1.05838570658131e-273	Monocytes	BTG1
ATF31	2.38409717036446e-273	1.50859	0.803	0.474	1.10233500866141e-268	Monocytes	ATF3
BHLHE401	1.788370645343e-271	1.27202	0.566	0.225	8.26888935287241e-267	Monocytes	BHLHE40
GRINA	5.509208413592e-269	1.23815	0.586	0.25	2.54729269419253e-264	Monocytes	GRINA
GADD45B1	1.0341833408556e-267	1.32051	0.891	0.646	4.78175351311406e-263	Monocytes	GADD45B
FAM49B	1.99535038033935e-267	1.01641	0.514	0.187	9.22590155357507e-263	Monocytes	FAM49B
KLF64	2.0958260967481e-264	1.44711	0.846	0.579	9.69047112353418e-260	Monocytes	KLF6
PLSCR1	5.56105091690395e-262	1.19737	0.637	0.3	2.57126311244888e-257	Monocytes	PLSCR1
MXD1	7.00854053581124e-262	1.30489	0.479	0.169	3.24053888754304e-257	Monocytes	MXD1
SMAP21	1.6533902922554e-261	1.13753	0.534	0.202	7.64478069430129e-257	Monocytes	SMAP2
CEBPD2	4.37510026448466e-260	1.31479	0.575	0.238	2.02291510928977e-255	Monocytes	CEBPD
TGFBI2	7.7743087358589e-259	1.06339	0.678	0.286	3.59460713019908e-254	Monocytes	TGFBI
PPIF	3.11217244692192e-252	1.58729	0.505	0.203	1.43897517428329e-247	Monocytes	PPIF
CXCL161	1.60629784989458e-249	1.05049	0.467	0.161	7.42703936855758e-245	Monocytes	CXCL16
ETS2	1.76538480015783e-243	1.39524	0.64	0.318	8.16260970048977e-239	Monocytes	ETS2
NR4A1	3.26163068418233e-239	1.32426	0.781	0.494	1.50808017944538e-234	Monocytes	NR4A1
LIMS11	4.16283727013355e-234	1.07748	0.544	0.222	1.92477106859165e-229	Monocytes	LIMS1
OTUD11	3.11280730158479e-233	1.15281	0.368	0.109	1.43926871203376e-228	Monocytes	OTUD1
GRB21	6.38568834628514e-233	1.10975	0.643	0.331	2.95255072067186e-228	Monocytes	GRB2
VEGFA	9.61016159077397e-233	1.44954	0.539	0.235	4.44345041472616e-228	Monocytes	VEGFA
HIF1A1	1.55653268750313e-232	1.21936	0.577	0.255	7.19694018720824e-228	Monocytes	HIF1A
APLP22	1.78323912595731e-232	1.12746	0.708	0.393	8.24516274668879e-228	Monocytes	APLP2
IFITM22	1.0663222705321e-231	1.10745	0.78	0.422	4.93035428225926e-227	Monocytes	IFITM2
PPT11	9.68058982365412e-227	1.01839	0.525	0.214	4.47601431676296e-222	Monocytes	PPT1
CLEC2B3	9.90005839007696e-226	1.19179	0.492	0.176	4.57748999781988e-221	Monocytes	CLEC2B
ZFAND51	1.33507373418038e-224	1.33249	0.625	0.323	6.17298042472981e-220	Monocytes	ZFAND5
GRN1	1.41531399989221e-223	1.0229	0.768	0.464	6.54398734130163e-219	Monocytes	GRN
GBP11	1.45887653476833e-223	1.58771	0.42	0.139	6.74540743380835e-219	Monocytes	GBP1
ATP1B31	5.58338527853131e-223	1.1718	0.67	0.363	2.58158985123452e-218	Monocytes	ATP1B3
THBS12	4.82739896143579e-214	1.83016	0.353	0.108	2.23204445779907e-209	Monocytes	THBS1
ATP6V1F1	6.79488342477333e-210	1.13514	0.761	0.473	3.14175024911245e-205	Monocytes	ATP6V1F
WARS2	1.25818185984941e-209	1.25194	0.537	0.234	5.81745546538572e-205	Monocytes	WARS
HSP90AA1	1.94788282566422e-209	1.20491	0.987	0.96	9.00642582102367e-205	Monocytes	HSP90AA1
DUSP21	4.75280813883169e-209	1.40891	0.58	0.267	2.19755589915161e-204	Monocytes	DUSP2
JUNB	3.23276716693045e-207	1.0741	0.908	0.756	1.49473455497363e-202	Monocytes	JUNB
MAP3K8	5.76792036571198e-206	1.03099	0.335	0.099	2.66691333949425e-201	Monocytes	MAP3K8
RNF149	8.31609790193139e-200	1.00466	0.458	0.185	3.84511418691601e-195	Monocytes	RNF149
FOSB1	4.29301920380505e-195	1.16386	0.832	0.587	1.98496328926334e-190	Monocytes	FOSB
CD55	1.03423540988904e-192	1.21842	0.574	0.288	4.78199426470398e-188	Monocytes	CD55
CCNL1	5.76392351704311e-186	1.1207	0.741	0.5	2.66506531657522e-181	Monocytes	CCNL1
EIF4A31	3.44700641675425e-184	1.72998	0.699	0.478	1.59379235691466e-179	Monocytes	EIF4A3
LAP3	2.98220712544852e-181	1.17032	0.557	0.286	1.37888310859363e-176	Monocytes	LAP3
CDKN1A	4.38064251931126e-179	1.21809	0.656	0.392	2.02547768165395e-174	Monocytes	CDKN1A
MGAT11	4.7302352195017e-173	1.00784	0.489	0.221	2.187118858441e-168	Monocytes	MGAT1
PPP1R15A1	6.90619158281221e-170	1.00276	0.875	0.703	3.19321580214488e-165	Monocytes	PPP1R15A
AREG1	4.79479995750436e-166	2.29321	0.443	0.199	2.21697165635129e-161	Monocytes	AREG
ZFP36L11	2.19229530904721e-164	1.21888	0.717	0.473	1.01365158204416e-159	Monocytes	ZFP36L1
FBP1	1.03877336326819e-163	1.15739	0.344	0.126	4.80297639974313e-159	Monocytes	FBP1
PPP1R15B	2.03938247071597e-162	1.057	0.473	0.219	9.42949272984943e-158	Monocytes	PPP1R15B
IL1R2	4.83532402786898e-158	1.53546	0.268	0.081	2.23570877076578e-153	Monocytes	IL1R2
VAMP51	1.73228347505521e-151	1.07352	0.446	0.192	8.00955910361276e-147	Monocytes	VAMP5
HSPA1B	2.01547567202666e-151	1.03249	0.912	0.856	9.31895486474965e-147	Monocytes	HSPA1B
CXCL101	5.07897518137675e-146	2.91597	0.189	0.045	2.34836575461317e-141	Monocytes	CXCL10
SPP11	6.23588979974439e-146	3.16458	0.177	0.04	2.88328836670781e-141	Monocytes	SPP1
TXNIP	2.62161053427361e-145	1.03067	0.747	0.539	1.21215406273209e-140	Monocytes	TXNIP
SERPINB1	2.52735853951808e-143	1.00525	0.649	0.407	1.16857476791698e-138	Monocytes	SERPINB1
ARL5B	7.36913688717095e-137	1.03628	0.342	0.136	3.40726782252123e-132	Monocytes	ARL5B
IER51	2.73439268287994e-119	1.04165	0.494	0.269	1.2643011447832e-114	Monocytes	IER5
IRF1	5.03662854695837e-111	1.28117	0.597	0.405	2.32878594125714e-106	Monocytes	IRF1
CXCL31	7.2576688568589e-93	2.17034	0.472	0.291	3.35572834934585e-88	Monocytes	CXCL3
CSTB1	2.41630343445805e-88	1.15391	0.752	0.6	1.11722621899037e-83	Monocytes	CSTB
INSIG1	2.69531823197903e-83	1.00743	0.373	0.201	1.24623429092014e-78	Monocytes	INSIG1
HSPH1	5.14843727916318e-44	1.06371	0.6	0.524	2.38048294476668e-39	Monocytes	HSPH1
CCL21	7.83201138220246e-21	1.3192	0.152	0.084	3.62128710278895e-16	Monocytes	CCL2
CCL20	0.000396529768617244	1.50777	0.242	0.229	1	Monocytes	CCL20
HLA-DPB13	0	3.77402	0.992	0.229	0	Dendritic cells	HLA-DPB1
HLA-DRA3	0	3.74247	0.998	0.384	0	Dendritic cells	HLA-DRA
GPR1833	0	3.57876	0.919	0.175	0	Dendritic cells	GPR183
HLA-DPA13	0	3.43974	0.998	0.281	0	Dendritic cells	HLA-DPA1
HLA-DQB13	0	3.31633	0.969	0.193	0	Dendritic cells	HLA-DQB1
HLA-DQA13	0	3.29558	0.97	0.148	0	Dendritic cells	HLA-DQA1
CD743	0	3.27478	1	0.705	0	Dendritic cells	CD74
IL1B2	0	3.26414	0.57	0.082	0	Dendritic cells	IL1B
HLA-DRB12	0	3.1917	0.994	0.312	0	Dendritic cells	HLA-DRB1
CST32	0	2.91518	0.924	0.686	0	Dendritic cells	CST3
FCER1A1	0	2.8741	0.424	0.008	0	Dendritic cells	FCER1A
BCL2A13	0	2.78385	0.787	0.099	0	Dendritic cells	BCL2A1
CXCL82	0	2.78207	0.635	0.191	0	Dendritic cells	CXCL8
HLA-DRB52	0	2.77036	0.798	0.175	0	Dendritic cells	HLA-DRB5
NAPSB1	0	2.74664	0.749	0.035	0	Dendritic cells	NAPSB
RGS23	0	2.7202	0.832	0.348	0	Dendritic cells	RGS2
RGS14	0	2.69456	0.923	0.482	0	Dendritic cells	RGS1
CCL22	0	2.5997	0.171	0.004	0	Dendritic cells	CCL22
CD833	0	2.56699	0.774	0.136	0	Dendritic cells	CD83
AIF12	0	2.42019	0.787	0.096	0	Dendritic cells	AIF1
HLA-DRB62	0	2.41516	0.902	0.175	0	Dendritic cells	HLA-DRB6
LYZ2	0	2.40499	0.803	0.267	0	Dendritic cells	LYZ
SRGN4	0	2.40455	0.988	0.47	0	Dendritic cells	SRGN
LST12	0	2.39518	0.716	0.069	0	Dendritic cells	LST1
CCL4L23	0	2.37574	0.57	0.193	0	Dendritic cells	CCL4L2
CXCR44	0	2.37233	0.765	0.165	0	Dendritic cells	CXCR4
TYROBP2	0	2.32319	0.88	0.13	0	Dendritic cells	TYROBP
CCR7	0	2.31721	0.254	0.019	0	Dendritic cells	CCR7
CCL17	0	2.30254	0.121	0.002	0	Dendritic cells	CCL17
CCL3L12	0	2.29703	0.535	0.11	0	Dendritic cells	CCL3L1
JAML2	0	2.29232	0.671	0.052	0	Dendritic cells	JAML
CPVL2	0	2.28466	0.602	0.093	0	Dendritic cells	CPVL
HLA-DQA21	0	2.26552	0.798	0.091	0	Dendritic cells	HLA-DQA2
HLA-DMB3	0	2.25991	0.83	0.134	0	Dendritic cells	HLA-DMB
C1orf1622	0	2.23789	0.638	0.065	0	Dendritic cells	C1orf162
CD1C	0	2.23272	0.468	0.015	0	Dendritic cells	CD1C
LCP14	0	2.2029	0.864	0.137	0	Dendritic cells	LCP1
LSP11	0	2.17139	0.807	0.183	0	Dendritic cells	LSP1
HLA-DMA3	0	2.14595	0.872	0.213	0	Dendritic cells	HLA-DMA
PLEK2	0	2.07274	0.678	0.099	0	Dendritic cells	PLEK
MS4A6A2	0	1.99809	0.539	0.083	0	Dendritic cells	MS4A6A
WFDC21P	0	1.97646	0.292	0.011	0	Dendritic cells	WFDC21P
ACTB4	0	1.94706	1	0.91	0	Dendritic cells	ACTB
DNASE1L31	0	1.93428	0.351	0.032	0	Dendritic cells	DNASE1L3
SGK12	0	1.9202	0.623	0.22	0	Dendritic cells	SGK1
RNASE61	0	1.86972	0.566	0.081	0	Dendritic cells	RNASE6
COTL14	0	1.84369	0.673	0.205	0	Dendritic cells	COTL1
LGALS2	0	1.8424	0.589	0.159	0	Dendritic cells	LGALS2
CLEC10A1	0	1.82122	0.445	0.027	0	Dendritic cells	CLEC10A
TMSB4X4	0	1.81227	1	0.957	0	Dendritic cells	TMSB4X
CD524	0	1.78341	0.749	0.25	0	Dendritic cells	CD52
NR4A22	0	1.78299	0.573	0.187	0	Dendritic cells	NR4A2
LAMP3	0	1.75696	0.259	0.015	0	Dendritic cells	LAMP3
IGSF62	0	1.74936	0.584	0.073	0	Dendritic cells	IGSF6
SAT12	0	1.74891	0.965	0.761	0	Dendritic cells	SAT1
ZFP362	0	1.73858	0.946	0.769	0	Dendritic cells	ZFP36
MNDA2	0	1.71742	0.52	0.051	0	Dendritic cells	MNDA
CST71	0	1.71292	0.402	0.044	0	Dendritic cells	CST7
GPX12	0	1.70579	0.919	0.59	0	Dendritic cells	GPX1
FGL22	0	1.6773	0.598	0.107	0	Dendritic cells	FGL2
IDO1	0	1.66988	0.306	0.034	0	Dendritic cells	IDO1
CSTA2	0	1.66813	0.365	0.042	0	Dendritic cells	CSTA
FCER1G3	0	1.65561	0.709	0.114	0	Dendritic cells	FCER1G
RGS102	0	1.60804	0.687	0.161	0	Dendritic cells	RGS10
NR4A31	0	1.60364	0.441	0.045	0	Dendritic cells	NR4A3
SAMHD12	0	1.58187	0.624	0.151	0	Dendritic cells	SAMHD1
PTPRC4	0	1.57016	0.755	0.19	0	Dendritic cells	PTPRC
FCGR2B2	0	1.56321	0.427	0.087	0	Dendritic cells	FCGR2B
CD862	0	1.55934	0.53	0.062	0	Dendritic cells	CD86
CTSH2	0	1.53984	0.709	0.261	0	Dendritic cells	CTSH
S100B	0	1.52572	0.194	0.013	0	Dendritic cells	S100B
CSF2RA	0	1.52493	0.47	0.029	0	Dendritic cells	CSF2RA
PTGS23	0	1.50425	0.388	0.059	0	Dendritic cells	PTGS2
FTH13	0	1.4946	0.995	0.951	0	Dendritic cells	FTH1
ARHGDIB6	0	1.49237	0.847	0.354	0	Dendritic cells	ARHGDIB
CCL19	0	1.46658	0.11	0.006	0	Dendritic cells	CCL19
TMSB101	0	1.41816	0.999	0.965	0	Dendritic cells	TMSB10
SPI12	0	1.41037	0.524	0.068	0	Dendritic cells	SPI1
IFNGR12	0	1.39062	0.615	0.233	0	Dendritic cells	IFNGR1
UCP23	0	1.37484	0.603	0.158	0	Dendritic cells	UCP2
ITGB22	0	1.37288	0.574	0.101	0	Dendritic cells	ITGB2
HCK2	0	1.35134	0.514	0.053	0	Dendritic cells	HCK
CFP1	0	1.3441	0.383	0.015	0	Dendritic cells	CFP
GLIPR12	0	1.34297	0.587	0.149	0	Dendritic cells	GLIPR1
SERPINB91	0	1.34142	0.413	0.094	0	Dendritic cells	SERPINB9
CD534	0	1.33757	0.727	0.228	0	Dendritic cells	CD53
PFN12	0	1.30767	0.992	0.837	0	Dendritic cells	PFN1
HCLS13	0	1.29533	0.597	0.152	0	Dendritic cells	HCLS1
SMAP22	0	1.29032	0.579	0.201	0	Dendritic cells	SMAP2
PTGER4	0	1.26167	0.403	0.096	0	Dendritic cells	PTGER4
EBI3	0	1.2588	0.206	0.019	0	Dendritic cells	EBI3
PTPRE2	0	1.25793	0.462	0.101	0	Dendritic cells	PTPRE
ARL4C1	0	1.24394	0.408	0.092	0	Dendritic cells	ARL4C
HCST3	0	1.20287	0.508	0.119	0	Dendritic cells	HCST
CD1E	0	1.17102	0.261	0.003	0	Dendritic cells	CD1E
CCDC88A1	0	1.16524	0.496	0.11	0	Dendritic cells	CCDC88A
RILPL21	0	1.1652	0.418	0.088	0	Dendritic cells	RILPL2
P2RY131	0	1.15784	0.337	0.03	0	Dendritic cells	P2RY13
BASP11	0	1.14948	0.389	0.088	0	Dendritic cells	BASP1
PLD4	0	1.14302	0.301	0.013	0	Dendritic cells	PLD4
LAPTM54	0	1.13255	0.72	0.183	0	Dendritic cells	LAPTM5
WDFY4	0	1.13232	0.273	0.031	0	Dendritic cells	WDFY4
KYNU1	0	1.13226	0.334	0.041	0	Dendritic cells	KYNU
MPEG12	0	1.10366	0.391	0.061	0	Dendritic cells	MPEG1
MRC12	0	1.05685	0.331	0.053	0	Dendritic cells	MRC1
DAPP1	0	1.04234	0.356	0.056	0	Dendritic cells	DAPP1
LY862	0	1.02135	0.379	0.054	0	Dendritic cells	LY86
KLF65	9.57896637919929e-308	1.66102	0.87	0.579	4.42902668475037e-303	Dendritic cells	KLF6
SH3BGRL32	8.7326660570331e-303	1.3181	0.962	0.75	4.03772280479039e-298	Dendritic cells	SH3BGRL3
TNFAIP81	1.45546125313605e-302	1.32305	0.467	0.133	6.72961619612515e-298	Dendritic cells	TNFAIP8
DDX5	2.47300573196687e-296	1.08052	0.969	0.856	1.14344366028952e-291	Dendritic cells	DDX5
TNFAIP34	8.08137663225431e-295	1.64683	0.685	0.298	3.73658611345543e-290	Dendritic cells	TNFAIP3
FKBP52	9.6685822524661e-295	1.21499	0.541	0.179	4.47046237607275e-290	Dendritic cells	FKBP5
RIPK21	4.20701252765864e-294	1.58521	0.491	0.154	1.94519638241352e-289	Dendritic cells	RIPK2
ARPC21	8.72250764787785e-288	1.14859	0.945	0.731	4.03302586114928e-283	Dendritic cells	ARPC2
ARPC32	1.03883763712474e-285	1.1572	0.942	0.715	4.80327358277366e-281	Dendritic cells	ARPC3
FAM49B1	2.1362737529242e-284	1.12154	0.536	0.187	9.87748895139563e-280	Dendritic cells	FAM49B
BHLHE402	1.0993232093938e-282	1.47191	0.582	0.225	5.08294072327411e-278	Dendritic cells	BHLHE40
PLAC8	5.46921114887633e-276	1.82536	0.489	0.157	2.52879915890595e-271	Dendritic cells	PLAC8
RHOG2	8.4246552062552e-268	1.06034	0.51	0.172	3.89530782771622e-263	Dendritic cells	RHOG
G0S22	7.59527794131717e-265	2.67596	0.441	0.136	3.51182866172682e-260	Dendritic cells	G0S2
VIM5	4.25519718018368e-264	1.09126	0.885	0.479	1.96747552020153e-259	Dendritic cells	VIM
CYTIP2	4.03630465411987e-263	1.17905	0.544	0.193	1.8662661829254e-258	Dendritic cells	CYTIP
STK17B2	3.5364182507511e-260	1.20222	0.537	0.196	1.63513370659979e-255	Dendritic cells	STK17B
ALOX5AP4	3.12805021938927e-258	1.40977	0.365	0.09	1.44631657993902e-253	Dendritic cells	ALOX5AP
RASSF41	5.12899044021221e-257	1.05631	0.298	0.064	2.37149130984092e-252	Dendritic cells	RASSF4
ICAM13	7.09445152975855e-254	1.32254	0.57	0.211	3.28026155381446e-249	Dendritic cells	ICAM1
GMFG3	6.10498773756551e-246	1.06523	0.626	0.255	2.82276318021817e-241	Dendritic cells	GMFG
GADD45B2	6.7921145361422e-238	1.50419	0.859	0.647	3.14046999807607e-233	Dendritic cells	GADD45B
ANXA14	2.40476e-236	1.14385	0.641	0.263	1.11188664490588e-231	Dendritic cells	ANXA1
IL1R21	3.28015225515251e-235	1.33263	0.321	0.08	1.51664399821487e-230	Dendritic cells	IL1R2
AREG2	5.46089665635449e-232	2.69685	0.5	0.198	2.52495478699862e-227	Dendritic cells	AREG
HSPA1A2	1.3167917963916e-229	1.23718	0.96	0.862	6.08845022897586e-225	Dendritic cells	HSPA1A
LTB2	6.82261667799958e-227	1.21756	0.249	0.049	3.15457327340666e-222	Dendritic cells	LTB
DUSP13	3.59238768196489e-220	1.24089	0.886	0.685	1.66101229251011e-215	Dendritic cells	DUSP1
LITAF2	4.60027329615868e-219	1.32953	0.633	0.319	2.12702836394489e-214	Dendritic cells	LITAF
TPM31	3.88438634486413e-215	1.05177	0.838	0.554	1.79602371427483e-210	Dendritic cells	TPM3
PAK1	9.54045449561136e-212	1.10851	0.467	0.179	4.41121994513583e-207	Dendritic cells	PAK1
MYL12A1	1.47919117455197e-210	1.03651	0.899	0.669	6.83933623377594e-206	Dendritic cells	MYL12A
ARL5B1	1.13802208183427e-203	1.23852	0.4	0.136	5.26187269977711e-199	Dendritic cells	ARL5B
CXCL162	8.65420125229408e-202	1.04007	0.447	0.162	4.00144303302321e-197	Dendritic cells	CXCL16
TUBA1A3	6.74763205049355e-201	1.18557	0.58	0.239	3.1199026311867e-196	Dendritic cells	TUBA1A
MCL11	1.94402375954555e-200	1.22231	0.73	0.462	8.98858265701076e-196	Dendritic cells	MCL1
VSIR1	1.19380970151933e-197	1.00172	0.487	0.19	5.51981791691495e-193	Dendritic cells	VSIR
PMAIP11	1.13770375920117e-196	1.49687	0.601	0.301	5.26040087141843e-192	Dendritic cells	PMAIP1
SAMSN14	2.50784274475726e-194	1.14426	0.361	0.108	1.15955124989341e-189	Dendritic cells	SAMSN1
ARPC51	5.64456154099877e-193	1.00849	0.777	0.484	2.6098759197116e-188	Dendritic cells	ARPC5
VAMP81	6.38590456571553e-193	1.1052	0.726	0.439	2.95265069404989e-188	Dendritic cells	VAMP8
FOS2	3.94248729013329e-190	1.16531	0.956	0.885	1.82288784833893e-185	Dendritic cells	FOS
ZNF3312	9.73641672967943e-187	1.27054	0.293	0.078	4.50182700330188e-182	Dendritic cells	ZNF331
PNRC12	1.30079572924103e-184	1.26679	0.702	0.441	6.01448921329177e-180	Dendritic cells	PNRC1
CLEC2B4	2.6771870191719e-176	1.00497	0.47	0.177	1.23785096205451e-171	Dendritic cells	CLEC2B
CHMP1B2	3.47885241653502e-174	1.42426	0.524	0.251	1.6085169918333e-169	Dendritic cells	CHMP1B
TNF3	1.03072399884356e-172	1.13508	0.28	0.074	4.76575855345295e-168	Dendritic cells	TNF
CCL32	2.0941554290389e-168	1.49386	0.528	0.229	9.68274645724717e-164	Dendritic cells	CCL3
ATF32	4.1449555279145e-166	1.59863	0.726	0.476	1.91650308744183e-161	Dendritic cells	ATF3
NFKBIA2	4.66873030752207e-165	1.46217	0.906	0.783	2.15868083228898e-160	Dendritic cells	NFKBIA
NAP1L11	3.4156592125929e-160	1.05223	0.727	0.47	1.57929835012658e-155	Dendritic cells	NAP1L1
RNASET21	5.63471470795145e-160	1.07053	0.647	0.396	2.60532303951551e-155	Dendritic cells	RNASET2
SYNGR2	5.83041431116092e-158	1.17927	0.751	0.525	2.69580866505148e-153	Dendritic cells	SYNGR2
BIRC33	8.2502790247795e-156	2.13758	0.482	0.223	3.8146815126873e-151	Dendritic cells	BIRC3
IRF81	2.80369413229976e-147	1.07708	0.285	0.089	1.29634405595144e-142	Dendritic cells	IRF8
PPA1	1.70590399775716e-146	1.3025	0.721	0.505	7.88758831442976e-142	Dendritic cells	PPA1
NFKBIZ2	5.39365752582461e-144	1.12213	0.602	0.347	2.49386543021553e-139	Dendritic cells	NFKBIZ
PSME2	7.07820501604855e-144	1.0019	0.759	0.561	3.27274965327037e-139	Dendritic cells	PSME2
IER52	1.29373568295257e-141	1.06083	0.525	0.268	5.9818456772678e-137	Dendritic cells	IER5
DUSP22	5.49904091897878e-140	1.34539	0.534	0.268	2.54259154970822e-135	Dendritic cells	DUSP2
NR4A11	3.9925849522067e-134	1.02598	0.72	0.496	1.84605150435181e-129	Dendritic cells	NR4A1
BID	1.8211239261904e-130	1.0008	0.423	0.198	8.42033069752653e-126	Dendritic cells	BID
SNX31	3.22791378863238e-113	1.01326	0.674	0.475	1.49249049844996e-108	Dendritic cells	SNX3
GPX4	5.1958112299762e-113	1.0651	0.725	0.555	2.4023872384041e-108	Dendritic cells	GPX4
CFLAR	1.41363109954168e-108	1.03983	0.563	0.36	6.53620611495085e-104	Dendritic cells	CFLAR
ID22	3.77206045186293e-105	1.83858	0.662	0.512	1.74408759112786e-100	Dendritic cells	ID2
CDKN1A1	3.54353310777111e-103	1.18941	0.584	0.394	1.63842340304013e-98	Dendritic cells	CDKN1A
FSCN11	1.71099734703139e-102	1.19852	0.22	0.07	7.91113843346905e-98	Dendritic cells	FSCN1
YPEL5	2.53968753119993e-101	1.00153	0.544	0.336	1.17427532380091e-96	Dendritic cells	YPEL5
EIF4A32	1.58748079055797e-95	1.28857	0.638	0.479	7.3400349313029e-91	Dendritic cells	EIF4A3
IL7R1	7.57801323756032e-85	1.013	0.207	0.07	3.50384598065077e-80	Dendritic cells	IL7R
CCL43	1.52746322375659e-79	1.00592	0.49	0.283	7.06253170768335e-75	Dendritic cells	CCL4
EREG1	2.94803873743004e-58	1.03967	0.16	0.057	1.36308467102553e-53	Dendritic cells	EREG
IRF7	1.81302248487832e-56	1.02259	0.211	0.092	8.38287206333191e-52	Dendritic cells	IRF7
GZMB1	2.73897187856679e-44	2.28723	0.123	0.044	1.26641842749293e-39	Dendritic cells	GZMB
TXN	0.00195853808409104	1.19308	0.827	0.794	1	Dendritic cells	TXN
CHGA	0	6.93582	0.587	0.005	0	Enteroendocrine cells	CHGA
GCG	0	6.67504	0.329	0.004	0	Enteroendocrine cells	GCG
INSL5	0	5.24589	0.273	0.002	0	Enteroendocrine cells	INSL5
CHGB	0	4.09714	0.406	0.002	0	Enteroendocrine cells	CHGB
TPH1	0	3.73223	0.217	0.003	0	Enteroendocrine cells	TPH1
PCSK1N	0	3.24301	0.678	0.023	0	Enteroendocrine cells	PCSK1N
SCGN	0	3.17232	0.797	0.001	0	Enteroendocrine cells	SCGN
CRYBA2	0	2.92117	0.545	0.002	0	Enteroendocrine cells	CRYBA2
CPE1	0	2.80128	0.811	0.037	0	Enteroendocrine cells	CPE
HEPACAM2	0	2.73872	0.797	0.039	0	Enteroendocrine cells	HEPACAM2
INSM1	0	2.63514	0.825	0.001	0	Enteroendocrine cells	INSM1
SCG5	0	2.62809	0.559	0.011	0	Enteroendocrine cells	SCG5
MS4A8	0	2.59156	0.804	0.025	0	Enteroendocrine cells	MS4A8
TTR	0	2.46058	0.294	0.002	0	Enteroendocrine cells	TTR
FEV	0	2.24499	0.49	0	0	Enteroendocrine cells	FEV
SCG2	0	2.19268	0.329	0.002	0	Enteroendocrine cells	SCG2
CPB1	0	2.00142	0.126	0	0	Enteroendocrine cells	CPB1
NEUROD1	0	1.97827	0.476	0.007	0	Enteroendocrine cells	NEUROD1
SCG3	0	1.90132	0.643	0.001	0	Enteroendocrine cells	SCG3
MIR7-3HG	0	1.86189	0.51	0.001	0	Enteroendocrine cells	MIR7-3HG
PCSK1	0	1.83248	0.406	0.005	0	Enteroendocrine cells	PCSK1
NEUROG3	0	1.78584	0.385	0	0	Enteroendocrine cells	NEUROG3
KLK12	0	1.4325	0.322	0.008	0	Enteroendocrine cells	KLK12
RAB3B	0	1.41271	0.434	0.003	0	Enteroendocrine cells	RAB3B
UCN3	0	1.40894	0.28	0.001	0	Enteroendocrine cells	UCN3
RFX6	0	1.37116	0.524	0	0	Enteroendocrine cells	RFX6
CACNA1A	0	1.29721	0.434	0.006	0	Enteroendocrine cells	CACNA1A
PAX4	0	1.16134	0.266	0	0	Enteroendocrine cells	PAX4
ISL1	0	1.11769	0.315	0.005	0	Enteroendocrine cells	ISL1
PAPPA2	0	1.10632	0.189	0.001	0	Enteroendocrine cells	PAPPA2
VGF	0	1.02551	0.308	0.006	0	Enteroendocrine cells	VGF
KIF5C	0	1.01177	0.371	0.007	0	Enteroendocrine cells	KIF5C
PYY	8.42137488953273e-305	7.64613	0.329	0.01	3.89379110767325e-300	Enteroendocrine cells	PYY
CXXC4	2.22349864041508e-277	1.09499	0.42	0.018	1.02807906636872e-272	Enteroendocrine cells	CXXC4
SMIM6	1.16277246006534e-235	1.20474	0.42	0.021	5.37631102360412e-231	Enteroendocrine cells	SMIM6
ETV1	2.81298703802972e-199	1.35612	0.497	0.035	1.3006408167738e-194	Enteroendocrine cells	ETV1
RFX3	6.19690757813974e-198	1.17884	0.455	0.029	2.86526415690447e-193	Enteroendocrine cells	RFX3
KIAA1324	5.9955312676664e-184	1.61214	0.713	0.079	2.77215379223091e-179	Enteroendocrine cells	KIAA1324
PAM1	1.67902013584725e-138	2.0232	0.72	0.108	7.76328540211691e-134	Enteroendocrine cells	PAM
SLC38A11	2.18797445065999e-138	1.04509	0.182	0.007	1.01165374675166e-133	Enteroendocrine cells	SLC38A11
DRAIC	2.13944216417878e-135	1.08704	0.315	0.02	9.89213873451343e-131	Enteroendocrine cells	DRAIC
SYT13	7.90620322059654e-132	1.64113	0.441	0.042	3.65559118310722e-127	Enteroendocrine cells	SYT13
NPW	8.43861176747895e-132	1.0253	0.28	0.017	3.90176092292924e-127	Enteroendocrine cells	NPW
MDK	1.30841734570993e-104	2.82545	0.937	0.284	6.04972928135902e-100	Enteroendocrine cells	MDK
RASD1	6.3247525675537e-103	2.58073	0.804	0.189	2.92437584465981e-98	Enteroendocrine cells	RASD1
CDKN1C	6.21779995206627e-101	1.97906	0.566	0.087	2.87492416383688e-96	Enteroendocrine cells	CDKN1C
TUBA1A4	8.37250477478622e-93	2.56276	0.867	0.244	3.87119503271791e-88	Enteroendocrine cells	TUBA1A
PRAC1	2.37014828779894e-92	1.80182	0.832	0.2	1.0958854638296e-87	Enteroendocrine cells	PRAC1
GCH1	7.19226022318282e-84	1.13788	0.371	0.044	3.32548535939304e-79	Enteroendocrine cells	GCH1
DNAJC12	1.69680727103497e-78	1.5924	0.427	0.061	7.84552777908437e-74	Enteroendocrine cells	DNAJC12
GUCY2C	7.67024152858045e-74	1.33909	0.573	0.119	3.54648957556974e-69	Enteroendocrine cells	GUCY2C
KCTD122	3.73558933452404e-66	1.61736	0.608	0.14	1.72722444060388e-61	Enteroendocrine cells	KCTD12
PROX1	3.87990670439081e-63	1.01515	0.371	0.056	1.79395246290918e-58	Enteroendocrine cells	PROX1
RASSF6	8.37316828646813e-63	1.08186	0.517	0.106	3.87150182061427e-58	Enteroendocrine cells	RASSF6
HOXB9	7.56541485548395e-59	1.34033	0.531	0.119	3.49802086673012e-54	Enteroendocrine cells	HOXB9
GADD45G	5.58227689835549e-56	2.24697	0.678	0.213	2.58107736949263e-51	Enteroendocrine cells	GADD45G
IGFBP2	2.7336016269596e-53	1.02778	0.427	0.082	1.26393538425731e-48	Enteroendocrine cells	IGFBP2
STMN12	6.74154828843803e-52	1.63066	0.79	0.288	3.11708968212509e-47	Enteroendocrine cells	STMN1
DEPP11	6.8974694552655e-52	2.17119	0.483	0.11	3.18918295203111e-47	Enteroendocrine cells	DEPP1
UCP24	3.78167076886513e-51	1.10738	0.615	0.165	1.74853111340017e-46	Enteroendocrine cells	UCP2
HES6	3.25870091446629e-50	1.5216	0.413	0.085	1.50672554182178e-45	Enteroendocrine cells	HES6
SHROOM3	8.68307131556068e-49	1.03469	0.462	0.106	4.01479168417579e-44	Enteroendocrine cells	SHROOM3
GCLC	5.04072908698145e-48	1.10155	0.399	0.081	2.33068190794762e-43	Enteroendocrine cells	GCLC
MARCKSL1	8.90138493355711e-44	1.465	0.769	0.336	4.1157333517288e-39	Enteroendocrine cells	MARCKSL1
CD24	1.00828156766449e-39	1.40305	0.839	0.377	4.66199148441032e-35	Enteroendocrine cells	CD24
DDC	1.06993699023981e-37	1.57205	0.399	0.099	4.94706766177181e-33	Enteroendocrine cells	DDC
ANXA131	1.68779057561427e-36	1.07972	0.371	0.087	7.80383728446771e-32	Enteroendocrine cells	ANXA13
TM4SF5	6.18300261662361e-35	1.00535	0.357	0.084	2.85883491984826e-30	Enteroendocrine cells	TM4SF5
SOX4	2.13915073675797e-33	2.30013	0.699	0.353	9.89079126154781e-29	Enteroendocrine cells	SOX4
QPCT	3.77776236602931e-32	1.08031	0.399	0.11	1.74672398518097e-27	Enteroendocrine cells	QPCT
STARD10	4.26802361136136e-31	1.2119	0.643	0.28	1.97340607718515e-26	Enteroendocrine cells	STARD10
MT-RNR2	3.21092444667715e-30	1.00303	1	1	1.48463513641011e-25	Enteroendocrine cells	MT-RNR2
RPAIN	3.47208502344026e-30	1.09156	0.538	0.203	1.60538795228807e-25	Enteroendocrine cells	RPAIN
H3F3B	3.31232384597836e-27	1.15134	0.986	0.944	1.53151917666501e-22	Enteroendocrine cells	H3F3B
LYPD8	4.68053139518872e-27	1.24784	0.203	0.036	2.16413730119341e-22	Enteroendocrine cells	LYPD8
RHOB	6.4012750731433e-27	1.21193	0.755	0.439	2.95975755556927e-22	Enteroendocrine cells	RHOB
ID23	1.20521817901621e-26	1.50867	0.818	0.514	5.57256729431725e-22	Enteroendocrine cells	ID2
SEC11C1	1.92674543761357e-26	1.62576	0.797	0.55	8.90869287989386e-22	Enteroendocrine cells	SEC11C
PRDX5	4.64649057235832e-26	1.04122	0.874	0.637	2.14839784594132e-21	Enteroendocrine cells	PRDX5
CLDN4	1.03348467986076e-25	1.01766	0.895	0.492	4.77852311427217e-21	Enteroendocrine cells	CLDN4
EGR1	8.90065832826813e-23	1.112	0.867	0.624	4.11539739124133e-18	Enteroendocrine cells	EGR1
ATF33	1.24963841309398e-22	1.43578	0.755	0.479	5.77795313062266e-18	Enteroendocrine cells	ATF3
MT-RNR1	1.2173814164897e-21	1.02011	1	1	5.62880645542342e-17	Enteroendocrine cells	MT-RNR1
BTG2	1.19791735374348e-19	1.4911	0.776	0.553	5.53881046850371e-15	Enteroendocrine cells	BTG2
IER2	8.87576336263989e-19	1.03592	0.923	0.754	4.10388670598381e-14	Enteroendocrine cells	IER2
RGS16	1.29700797349337e-18	1.07782	0.343	0.117	5.9969757670413e-14	Enteroendocrine cells	RGS16
H1FX	2.22393849986297e-14	1.00172	0.51	0.261	1.02828244418164e-09	Enteroendocrine cells	H1FX
REG4	5.99938111257956e-09	2.08789	0.245	0.107	0.000277393384502341	Enteroendocrine cells	REG4
IGFBP32	3.96920006534866e-06	1.1466	0.14	0.055	0.183523903421526	Enteroendocrine cells	IGFBP3
AGR2	0	3.68028	0.92	0.218	0	Epi	AGR2
TFF3	0	3.54944	0.792	0.238	0	Epi	TFF3
KRT18	0	3.41503	0.986	0.302	0	Epi	KRT18
EPCAM	0	3.22277	0.974	0.233	0	Epi	EPCAM
KRT8	0	3.14783	0.986	0.299	0	Epi	KRT8
GPX2	0	3.06604	0.918	0.15	0	Epi	GPX2
TSPAN8	0	3.06469	0.937	0.192	0	Epi	TSPAN8
SPINK4	0	3.03024	0.252	0.084	0	Epi	SPINK4
MT1G	0	2.99303	0.548	0.278	0	Epi	MT1G
LGALS4	0	2.80301	0.929	0.251	0	Epi	LGALS4
CLDN41	0	2.76467	0.943	0.205	0	Epi	CLDN4
PLA2G2A	0	2.76458	0.463	0.122	0	Epi	PLA2G2A
SPINK1	0	2.75046	0.773	0.099	0	Epi	SPINK1
LCN2	0	2.71209	0.588	0.123	0	Epi	LCN2
REG1A	0	2.68696	0.163	0.041	0	Epi	REG1A
REG41	0	2.53651	0.197	0.049	0	Epi	REG4
PHGR1	0	2.49268	0.927	0.389	0	Epi	PHGR1
KRT19	0	2.47171	0.893	0.181	0	Epi	KRT19
CEACAM5	0	2.41501	0.746	0.098	0	Epi	CEACAM5
MUC2	0	2.39516	0.277	0.105	0	Epi	MUC2
FXYD3	0	2.35174	0.849	0.208	0	Epi	FXYD3
PIGR	0	2.30982	0.609	0.357	0	Epi	PIGR
LGALS3	0	2.29404	0.965	0.594	0	Epi	LGALS3
CLDN3	0	2.26793	0.875	0.139	0	Epi	CLDN3
CEACAM6	0	2.1999	0.581	0.067	0	Epi	CEACAM6
FABP1	0	2.13639	0.523	0.265	0	Epi	FABP1
TXN1	0	2.1066	0.969	0.682	0	Epi	TXN
CLDN7	0	2.05428	0.861	0.121	0	Epi	CLDN7
MT1E	0	2.04517	0.525	0.263	0	Epi	MT1E
CD241	0	2.03204	0.779	0.121	0	Epi	CD24
ZG16	0	2.01847	0.158	0.067	0	Epi	ZG16
ELF3	0	2.00873	0.882	0.16	0	Epi	ELF3
C15orf48	0	1.93111	0.612	0.213	0	Epi	C15orf48
PPDPF	0	1.91429	0.962	0.555	0	Epi	PPDPF
FCGBP	0	1.89203	0.25	0.093	0	Epi	FCGBP
OLFM4	0	1.88558	0.239	0.05	0	Epi	OLFM4
S100P	0	1.84266	0.557	0.056	0	Epi	S100P
MT-CO3	0	1.83495	1	1	0	Epi	MT-CO3
PERP	0	1.82131	0.74	0.11	0	Epi	PERP
S100A10	0	1.81889	0.974	0.572	0	Epi	S100A10
MGST1	0	1.81638	0.727	0.088	0	Epi	MGST1
MT-CO2	0	1.79787	1	0.999	0	Epi	MT-CO2
ITLN1	0	1.74537	0.139	0.034	0	Epi	ITLN1
SPINT2	0	1.73926	0.88	0.236	0	Epi	SPINT2
S100A6	0	1.71831	0.996	0.719	0	Epi	S100A6
KLF5	0	1.71819	0.77	0.072	0	Epi	KLF5
KRT20	0	1.68566	0.469	0.084	0	Epi	KRT20
CD9	0	1.67253	0.895	0.286	0	Epi	CD9
MT1H	0	1.65877	0.334	0.084	0	Epi	MT1H
TSPAN1	0	1.61836	0.616	0.115	0	Epi	TSPAN1
CDH17	0	1.5605	0.737	0.077	0	Epi	CDH17
AGR3	0	1.55452	0.534	0.055	0	Epi	AGR3
PRSS3	0	1.53437	0.692	0.058	0	Epi	PRSS3
MT-CO1	0	1.53431	1	1	0	Epi	MT-CO1
CA2	0	1.52986	0.363	0.145	0	Epi	CA2
MT1F	0	1.5208	0.438	0.132	0	Epi	MT1F
MT-RNR11	0	1.49898	1	1	0	Epi	MT-RNR1
MT-ATP6	0	1.48126	1	1	0	Epi	MT-ATP6
SMIM22	0	1.4712	0.738	0.07	0	Epi	SMIM22
AKR1C3	0	1.46466	0.593	0.066	0	Epi	AKR1C3
MTATP6P1	0	1.45958	0.994	0.912	0	Epi	MTATP6P1
DSG2	0	1.45409	0.703	0.057	0	Epi	DSG2
MT-ND1	0	1.44585	1	0.997	0	Epi	MT-ND1
FAM3D	0	1.44293	0.511	0.074	0	Epi	FAM3D
HMGCS2	0	1.43689	0.433	0.06	0	Epi	HMGCS2
SFN	0	1.43286	0.62	0.063	0	Epi	SFN
RPS21	0	1.42634	0.975	0.865	0	Epi	RPS21
SRI	0	1.42144	0.844	0.362	0	Epi	SRI
SLPI	0	1.41911	0.478	0.049	0	Epi	SLPI
MT1X	0	1.39144	0.51	0.161	0	Epi	MT1X
MT-ND4	0	1.38727	1	1	0	Epi	MT-ND4
COX5B	0	1.37515	0.95	0.61	0	Epi	COX5B
PRAC11	0	1.37214	0.424	0.058	0	Epi	PRAC1
CCL201	0	1.37173	0.432	0.099	0	Epi	CCL20
MT-ND4L	0	1.36132	0.982	0.816	0	Epi	MT-ND4L
SUCLG1	0	1.35871	0.817	0.401	0	Epi	SUCLG1
TMEM54	0	1.34655	0.664	0.087	0	Epi	TMEM54
MT-ND2	0	1.3392	0.999	0.999	0	Epi	MT-ND2
TFF1	0	1.33702	0.22	0.032	0	Epi	TFF1
COX6C	0	1.33227	0.948	0.664	0	Epi	COX6C
GSTP1	0	1.33073	0.957	0.808	0	Epi	GSTP1
COX7B	0	1.3281	0.906	0.476	0	Epi	COX7B
MT-CYB	0	1.30956	1	1	0	Epi	MT-CYB
DPEP1	0	1.3088	0.357	0.03	0	Epi	DPEP1
CKB	0	1.30537	0.552	0.168	0	Epi	CKB
CYSTM1	0	1.29913	0.763	0.224	0	Epi	CYSTM1
PHLDA2	0	1.29409	0.656	0.163	0	Epi	PHLDA2
PRDX51	0	1.29255	0.865	0.491	0	Epi	PRDX5
MT-ND3	0	1.29057	0.999	0.991	0	Epi	MT-ND3
SLC25A5	0	1.27574	0.907	0.558	0	Epi	SLC25A5
NQO1	0	1.2692	0.587	0.104	0	Epi	NQO1
ADH1C	0	1.23794	0.326	0.038	0	Epi	ADH1C
TMEM141	0	1.22785	0.697	0.144	0	Epi	TMEM141
ASPSCR1	0	1.22656	0.267	0.057	0	Epi	ASPSCR1
DSP	0	1.22312	0.653	0.063	0	Epi	DSP
WFDC2	0	1.22251	0.366	0.039	0	Epi	WFDC2
S100A14	0	1.21695	0.587	0.051	0	Epi	S100A14
SLC44A4	0	1.21368	0.596	0.071	0	Epi	SLC44A4
PRSS8	0	1.2098	0.623	0.049	0	Epi	PRSS8
ID11	0	1.20612	0.696	0.206	0	Epi	ID1
PSMA7	0	1.19894	0.923	0.711	0	Epi	PSMA7
UQCRQ	0	1.19885	0.923	0.599	0	Epi	UQCRQ
MTCO1P12	0	1.19753	0.727	0.327	0	Epi	MTCO1P12
ATP1A1	0	1.1969	0.832	0.294	0	Epi	ATP1A1
ATP1B1	0	1.18498	0.616	0.097	0	Epi	ATP1B1
CHCHD2	0	1.1803	0.929	0.659	0	Epi	CHCHD2
MT1M	0	1.18003	0.315	0.065	0	Epi	MT1M
RAB25	0	1.17913	0.61	0.033	0	Epi	RAB25
ANXA3	0	1.1776	0.485	0.033	0	Epi	ANXA3
ATP5MF	0	1.17181	0.885	0.505	0	Epi	ATP5MF
ATP5MC3	0	1.16452	0.891	0.557	0	Epi	ATP5MC3
GGH	0	1.15808	0.58	0.101	0	Epi	GGH
VDAC1	0	1.15744	0.827	0.352	0	Epi	VDAC1
DNAJC15	0	1.15254	0.77	0.378	0	Epi	DNAJC15
KRTCAP3	0	1.14891	0.581	0.029	0	Epi	KRTCAP3
MAL2	0	1.14607	0.567	0.033	0	Epi	MAL2
MT-RNR21	0	1.14219	1	1	0	Epi	MT-RNR2
VIL1	0	1.14072	0.615	0.044	0	Epi	VIL1
PI3	0	1.13658	0.233	0.035	0	Epi	PI3
MDK1	0	1.1274	0.509	0.142	0	Epi	MDK
MT-ATP8	0	1.12425	0.946	0.596	0	Epi	MT-ATP8
MMP7	0	1.12373	0.105	0.023	0	Epi	MMP7
CES2	0	1.12322	0.497	0.087	0	Epi	CES2
GDF15	0	1.11933	0.462	0.067	0	Epi	GDF15
ATP5MD	0	1.11173	0.897	0.535	0	Epi	ATP5MD
LRRC75A-AS1	0	1.10909	0.858	0.423	0	Epi	LRRC75A-AS1
SLC12A2	0	1.10814	0.529	0.067	0	Epi	SLC12A2
MUC12	0	1.10572	0.429	0.125	0	Epi	MUC12
ANXA4	0	1.09648	0.643	0.126	0	Epi	ANXA4
ATP5F1B	0	1.09318	0.894	0.521	0	Epi	ATP5F1B
COX6A1	0	1.09219	0.886	0.515	0	Epi	COX6A1
COX5A	0	1.09109	0.853	0.507	0	Epi	COX5A
ATP5F1C	0	1.08719	0.857	0.424	0	Epi	ATP5F1C
NDUFB9	0	1.08408	0.807	0.379	0	Epi	NDUFB9
MISP	0	1.08356	0.57	0.049	0	Epi	MISP
S100A16	0	1.08347	0.646	0.127	0	Epi	S100A16
DBI	0	1.08273	0.883	0.507	0	Epi	DBI
HMGA1	0	1.06642	0.582	0.14	0	Epi	HMGA1
IFI271	0	1.06352	0.895	0.332	0	Epi	IFI27
STARD101	0	1.05911	0.592	0.08	0	Epi	STARD10
COX4I1	0	1.0536	0.957	0.772	0	Epi	COX4I1
COX7A2	0	1.05242	0.917	0.683	0	Epi	COX7A2
NOTUM	0	1.05063	0.192	0.016	0	Epi	NOTUM
FAM162A	0	1.0464	0.658	0.232	0	Epi	FAM162A
ATP5MC1	0	1.04483	0.745	0.33	0	Epi	ATP5MC1
COX6B1	0	1.04467	0.938	0.653	0	Epi	COX6B1
CDH1	0	1.0424	0.565	0.04	0	Epi	CDH1
ASS1	0	1.04111	0.481	0.085	0	Epi	ASS1
SELENBP1	0	1.03804	0.515	0.13	0	Epi	SELENBP1
TMEM45B	0	1.03789	0.532	0.034	0	Epi	TMEM45B
ANXA21	0	1.03692	0.932	0.556	0	Epi	ANXA2
POMP	0	1.03497	0.839	0.49	0	Epi	POMP
ST6GALNAC1	0	1.03435	0.321	0.038	0	Epi	ST6GALNAC1
RPS18	0	1.02824	0.993	0.981	0	Epi	RPS18
CYC1	0	1.02459	0.724	0.268	0	Epi	CYC1
PPIA	0	1.02438	0.948	0.665	0	Epi	PPIA
MDH2	0	1.02332	0.767	0.299	0	Epi	MDH2
LEFTY1	0	1.02275	0.32	0.027	0	Epi	LEFTY1
FABP2	0	1.02143	0.378	0.026	0	Epi	FABP2
SERINC2	0	1.01891	0.549	0.052	0	Epi	SERINC2
PCK1	0	1.01597	0.38	0.057	0	Epi	PCK1
UQCR10	0	1.01343	0.881	0.514	0	Epi	UQCR10
EIF6	0	1.01241	0.697	0.229	0	Epi	EIF6
POLR1D	0	1.0096	0.7	0.294	0	Epi	POLR1D
TUBA1C	0	1.00712	0.724	0.26	0	Epi	TUBA1C
GPRC5A	0	1.00461	0.438	0.046	0	Epi	GPRC5A
ROMO1	0	1.00184	0.846	0.489	0	Epi	ROMO1
CLCA1	2.47599678483391e-306	1.93653	0.112	0.043	1.14482663340366e-301	Epi	CLCA1
CA1	2.07081266386723e-189	1.01125	0.188	0.114	9.5748165139229e-185	Epi	CA1

## Sheet: Human_Epi_subtype_marker
Human_Epi_subtype_marker
	p_val	avg_log2FC	pct.1	pct.2	p_val_adj	cluster	gene
CA2	0	2.3155	0.836	0.3	0	Enterocytes	CA2
CA1	0	2.04027	0.546	0.14	0	Enterocytes	CA1
C15orf48	0	1.68882	0.969	0.564	0	Enterocytes	C15orf48
CA7	0	1.68811	0.168	0.012	0	Enterocytes	CA7
HMGCS2	0	1.67143	0.921	0.368	0	Enterocytes	HMGCS2
ADH1C	0	1.56573	0.877	0.253	0	Enterocytes	ADH1C
CKB	0	1.49746	0.907	0.505	0	Enterocytes	CKB
SELENBP1	0	1.38605	0.893	0.465	0	Enterocytes	SELENBP1
MT1F	0	1.37117	0.895	0.377	0	Enterocytes	MT1F
ID3	0	1.35638	0.876	0.541	0	Enterocytes	ID3
MT1E	0	1.33365	0.993	0.463	0	Enterocytes	MT1E
C10orf99	0	1.3226	0.827	0.305	0	Enterocytes	C10orf99
MT1X	0	1.29549	0.9	0.457	0	Enterocytes	MT1X
FXYD3	0	1.28178	0.983	0.831	0	Enterocytes	FXYD3
MT1G	0	1.2093	0.991	0.489	0	Enterocytes	MT1G
NXPE4	0	1.17849	0.781	0.289	0	Enterocytes	NXPE4
LGALS2	0	1.17115	0.693	0.237	0	Enterocytes	LGALS2
ITM2C	0	1.11154	0.981	0.581	0	Enterocytes	ITM2C
PRAC1	0	1.11037	0.859	0.365	0	Enterocytes	PRAC1
MT2A	0	1.09399	0.981	0.608	0	Enterocytes	MT2A
LGALS4	0	1.06893	0.995	0.92	0	Enterocytes	LGALS4
MT1M	0	0.991876218538001	0.816	0.248	0	Enterocytes	MT1M
FAM162A	0	0.985528780816637	0.903	0.625	0	Enterocytes	FAM162A
SUCLG1	0	0.985261147341995	0.961	0.798	0	Enterocytes	SUCLG1
VSIG2	0	0.945911012072542	0.717	0.253	0	Enterocytes	VSIG2
MT1H	0	0.929606210091035	0.816	0.269	0	Enterocytes	MT1H
LEFTY1	0	0.922689690723886	0.723	0.266	0	Enterocytes	LEFTY1
AGR3	0	0.916519768202757	0.899	0.486	0	Enterocytes	AGR3
FAM3D	0	0.902645407874191	0.902	0.458	0	Enterocytes	FAM3D
SQOR	0	0.897131556775316	0.786	0.45	0	Enterocytes	SQOR
FABP1	0	0.890386749260699	0.831	0.482	0	Enterocytes	FABP1
NFKBIA	0	0.875592943921829	0.925	0.687	0	Enterocytes	NFKBIA
COX5A	0	0.828243681519969	0.953	0.84	0	Enterocytes	COX5A
CHP2	0	0.827275052101571	0.576	0.16	0	Enterocytes	CHP2
SPIB	0	0.823021441365108	0.172	0.017	0	Enterocytes	SPIB
PKIB	0	0.797391372464403	0.494	0.121	0	Enterocytes	PKIB
PHGR1	0	0.787946137992277	0.991	0.919	0	Enterocytes	PHGR1
PIGR	0	0.786445866267453	0.995	0.558	0	Enterocytes	PIGR
UGT2A3	0	0.782303442272169	0.577	0.157	0	Enterocytes	UGT2A3
MT-RNR1	0	0.782154998741342	1	1	0	Enterocytes	MT-RNR1
SLC26A2	0	0.776928230554417	0.503	0.19	0	Enterocytes	SLC26A2
ANKRD37	0	0.771598831962423	0.549	0.245	0	Enterocytes	ANKRD37
ATP5MC3	0	0.767205051553168	0.969	0.881	0	Enterocytes	ATP5MC3
ECH1	0	0.765805182267798	0.883	0.632	0	Enterocytes	ECH1
ATP5PO	0	0.764956757328563	0.915	0.742	0	Enterocytes	ATP5PO
FOS	0	0.755759776693474	0.989	0.866	0	Enterocytes	FOS
MAOA	0	0.755376308399509	0.709	0.337	0	Enterocytes	MAOA
CCL20	7.32343501395229e-283	1.32877	0.655	0.402	3.38613664740112e-278	Enterocytes	CCL20
CA4	1.09024111921139e-267	0.898096840984227	0.171	0.035	5.0409478628977e-263	Enterocytes	CA4
CHCHD10	1.06408464248706e-255	0.770546584172535	0.765	0.59	4.92000816146743e-251	Enterocytes	CHCHD10
SPINK4	0	5.15935	0.634	0.191	0	Goblet	SPINK4
ZG16	0	4.48715	0.561	0.094	0	Goblet	ZG16
MUC2	0	4.41443	0.825	0.191	0	Goblet	MUC2
CLCA1	0	4.40422	0.536	0.045	0	Goblet	CLCA1
FCGBP	0	4.14537	0.843	0.157	0	Goblet	FCGBP
ITLN1	0	4.07942	0.692	0.052	0	Goblet	ITLN1
REG4	0	3.87046	0.427	0.16	0	Goblet	REG4
TFF3	0	3.70818	0.962	0.765	0	Goblet	TFF3
ST6GALNAC1	0	2.25951	0.823	0.242	0	Goblet	ST6GALNAC1
KLK1	0	2.20397	0.705	0.137	0	Goblet	KLK1
SERPINA1	0	2.12696	0.648	0.171	0	Goblet	SERPINA1
WFDC2	0	1.98203	0.775	0.301	0	Goblet	WFDC2
MT1G1	0	1.93486	0.962	0.483	0	Goblet	MT1G
REP15	0	1.79673	0.552	0.025	0	Goblet	REP15
AGR2	0	1.62946	0.98	0.911	0	Goblet	AGR2
MT2A1	0	1.62163	0.952	0.605	0	Goblet	MT2A
RNASE1	0	1.54807	0.699	0.374	0	Goblet	RNASE1
RASD1	0	1.51106	0.65	0.224	0	Goblet	RASD1
ATF3	0	1.49554	0.815	0.532	0	Goblet	ATF3
FOSB	0	1.48082	0.788	0.503	0	Goblet	FOSB
MT1M1	0	1.45729	0.657	0.261	0	Goblet	MT1M
BCAS1	0	1.40101	0.583	0.165	0	Goblet	BCAS1
NR4A1	0	1.38934	0.767	0.487	0	Goblet	NR4A1
KLF4	0	1.36577	0.801	0.439	0	Goblet	KLF4
MT1H1	0	1.28557	0.73	0.271	0	Goblet	MT1H
DUSP1	0	1.28329	0.831	0.585	0	Goblet	DUSP1
BTG2	0	1.27188	0.764	0.492	0	Goblet	BTG2
HEPACAM2	0	1.24983	0.397	0.037	0	Goblet	HEPACAM2
KIAA1324	0	1.19593	0.55	0.124	0	Goblet	KIAA1324
JUNB	0	1.19436	0.869	0.719	0	Goblet	JUNB
JUN	0	1.14602	0.963	0.903	0	Goblet	JUN
NUPR1	0	1.14296	0.656	0.25	0	Goblet	NUPR1
FOS1	0	1.14066	0.974	0.866	0	Goblet	FOS
MT1X1	0	1.1171	0.774	0.468	0	Goblet	MT1X
FAM3D1	0	1.09108	0.881	0.452	0	Goblet	FAM3D
MT1E1	0	1.08391	0.941	0.46	0	Goblet	MT1E
MT1F1	0	1.07322	0.785	0.384	0	Goblet	MT1F
SYTL2	0	1.05968	0.534	0.22	0	Goblet	SYTL2
IER2	0	1.04291	0.872	0.74	0	Goblet	IER2
HSPA1A	0	1.03048	0.956	0.814	0	Goblet	HSPA1A
XBP1	0	1.01693	0.783	0.561	0	Goblet	XBP1
TPSG1	0	1.01157	0.328	0.008	0	Goblet	TPSG1
SMIM14	0	1.00856	0.691	0.393	0	Goblet	SMIM14
NEDD4L	0	0.976354484098177	0.515	0.224	0	Goblet	NEDD4L
MUC4	0	0.967567664671453	0.573	0.219	0	Goblet	MUC4
ATOH1	0	0.960495657940896	0.329	0.014	0	Goblet	ATOH1
TSPAN13	0	0.950574190091378	0.644	0.405	0	Goblet	TSPAN13
TPM1	0	0.946589416703899	0.824	0.638	0	Goblet	TPM1
CREB3L1	0	0.933662581346937	0.501	0.164	0	Goblet	CREB3L1
EGR1	0	0.912060707239695	0.808	0.631	0	Goblet	EGR1
RAB27A	0	0.893349200128906	0.361	0.088	0	Goblet	RAB27A
ANXA13	0	0.865820864166985	0.426	0.175	0	Goblet	ANXA13
SPDEF	0	0.856816266917355	0.375	0.067	0	Goblet	SPDEF
TCEA3	0	0.842174	0.591	0.253	0	Goblet	TCEA3
DNAJB1	0	0.841172126981192	0.941	0.848	0	Goblet	DNAJB1
PRAC11	0	0.817637196707969	0.773	0.368	0	Goblet	PRAC1
CKAP4	0	0.804032458182614	0.448	0.211	0	Goblet	CKAP4
STARD10	0	0.803234925820616	0.761	0.566	0	Goblet	STARD10
HERPUD1	0	0.797684	0.717	0.511	0	Goblet	HERPUD1
ZFP36	0	0.795909886334582	0.884	0.712	0	Goblet	ZFP36
AGR31	0	0.771387912126795	0.812	0.491	0	Goblet	AGR3
PIGR1	0	0.765127228749916	0.993	0.549	0	Goblet	PIGR
RPS4Y1	0	0.755843820577643	0.279	0.02	0	Goblet	RPS4Y1
GLUL	0	0.753015029483075	0.64	0.366	0	Goblet	GLUL
CDC42EP5	0	0.751954826630326	0.42	0.18	0	Goblet	CDC42EP5
FRYL	2.91944280548922e-305	0.796544956288782	0.529	0.287	1.34986276997405e-300	Goblet	FRYL
SH3BGRL3	2.61523714742355e-282	0.899001356721477	0.94	0.886	1.20920719985423e-277	Goblet	SH3BGRL3
FABP2	2.54917779938056e-246	0.828618399679328	0.578	0.346	1.17866333909959e-241	Goblet	FABP2
HSD11B2	9.24135550282576e-246	0.784194734959593	0.539	0.327	4.27292554384155e-241	Goblet	HSD11B2
GSN	9.9528659182913e-242	1.11189	0.489	0.292	4.60190661464035e-237	Goblet	GSN
ANKRD371	2.67412828164426e-236	0.792085564754807	0.469	0.251	1.23643669358386e-231	Goblet	ANKRD37
PCK1	1.1548546941545e-226	0.798609503411262	0.564	0.351	5.33970164936214e-222	Goblet	PCK1
NUCB2	5.08591275951568e-225	0.819746308665308	0.538	0.353	2.35157348261727e-220	Goblet	NUCB2
JUND	1.86083531629806e-212	0.795341090707876	0.612	0.434	8.60394425196736e-208	Goblet	JUND
MTCO1P12	1.79842814428084e-107	0.913260709478567	0.729	0.726	8.31539221071134e-103	Goblet	MTCO1P12
TFF1	6.21459894245699e-44	0.877968431186114	0.293	0.208	2.87344411302384e-39	Goblet	TFF1
PLA2G2A	0	3.49759	0.98	0.423	0	Progenitor cell	PLA2G2A
PI3	0	2.77353	0.758	0.193	0	Progenitor cell	PI3
CEACAM7	0	2.64559	0.561	0.102	0	Progenitor cell	CEACAM7
MUC12	0	2.59962	0.973	0.387	0	Progenitor cell	MUC12
SELENOP	0	2.42396	0.845	0.377	0	Progenitor cell	SELENOP
FABP11	0	2.13689	0.845	0.498	0	Progenitor cell	FABP1
TFF11	0	2.08368	0.628	0.188	0	Progenitor cell	TFF1
OLFM4	0	2.05578	0.757	0.198	0	Progenitor cell	OLFM4
PIGR2	0	2.02549	1	0.579	0	Progenitor cell	PIGR
LCN2	0	2.02201	0.976	0.558	0	Progenitor cell	LCN2
TSPAN1	0	2.0188	0.926	0.592	0	Progenitor cell	TSPAN1
PLAC8	0	1.89809	0.662	0.23	0	Progenitor cell	PLAC8
SPINK5	0	1.7727	0.66	0.127	0	Progenitor cell	SPINK5
MS4A12	0	1.7601	0.453	0.051	0	Progenitor cell	MS4A12
ITM2C1	0	1.75414	0.978	0.601	0	Progenitor cell	ITM2C
SLPI	0	1.68829	0.873	0.447	0	Progenitor cell	SLPI
DUOX2	0	1.68382	0.4	0.057	0	Progenitor cell	DUOX2
CA21	0	1.66281	0.847	0.326	0	Progenitor cell	CA2
CEACAM5	0	1.58064	0.944	0.73	0	Progenitor cell	CEACAM5
MUC5B	0	1.44363	0.683	0.247	0	Progenitor cell	MUC5B
DUOXA2	0	1.4293	0.283	0.04	0	Progenitor cell	DUOXA2
C15orf481	0	1.32786	0.955	0.585	0	Progenitor cell	C15orf48
KRT19	0	1.30728	0.974	0.887	0	Progenitor cell	KRT19
FXYD31	0	1.23901	0.963	0.84	0	Progenitor cell	FXYD3
IFI27	0	1.23499	0.966	0.889	0	Progenitor cell	IFI27
GOLM1	0	1.19041	0.848	0.506	0	Progenitor cell	GOLM1
TMEM54	0	1.17492	0.855	0.649	0	Progenitor cell	TMEM54
AGR32	0	1.17357	0.895	0.507	0	Progenitor cell	AGR3
GCNT3	0	1.17101	0.539	0.179	0	Progenitor cell	GCNT3
SULT1B1	0	1.15721	0.674	0.217	0	Progenitor cell	SULT1B1
SLC44A4	0	1.11498	0.902	0.573	0	Progenitor cell	SLC44A4
CCL28	0	1.06262	0.631	0.171	0	Progenitor cell	CCL28
LGALS3	0	1.05934	0.996	0.963	0	Progenitor cell	LGALS3
AGR21	0	1.05482	0.985	0.915	0	Progenitor cell	AGR2
SRI	0	1.05224	0.938	0.837	0	Progenitor cell	SRI
PARM1	0	1.03059	0.616	0.172	0	Progenitor cell	PARM1
MUC41	0	1.02889	0.621	0.24	0	Progenitor cell	MUC4
CTSS	0	1.0278	0.897	0.679	0	Progenitor cell	CTSS
MUC1	0	1.02409	0.721	0.36	0	Progenitor cell	MUC1
GPA33	0	1.01611	0.683	0.33	0	Progenitor cell	GPA33
VSIG21	0	1.01405	0.708	0.276	0	Progenitor cell	VSIG2
S100A10	0	1.00758	0.998	0.973	0	Progenitor cell	S100A10
LGALS41	0	0.992997987140727	0.988	0.924	0	Progenitor cell	LGALS4
B3GNT7	0	0.981911585136474	0.574	0.16	0	Progenitor cell	B3GNT7
PLA2G10	0	0.968919157403045	0.585	0.195	0	Progenitor cell	PLA2G10
REG41	0	0.956397103821276	0.598	0.166	0	Progenitor cell	REG4
B2M	0	0.953596283703589	0.999	0.996	0	Progenitor cell	B2M
CYSTM1	0	0.921524178419988	0.924	0.75	0	Progenitor cell	CYSTM1
CDKN2B-AS1	0	0.915844945772499	0.328	0.05	0	Progenitor cell	CDKN2B-AS1
B3GALT5	0	0.900197718164991	0.445	0.065	0	Progenitor cell	B3GALT5
SIAE	0	0.894154820807367	0.625	0.268	0	Progenitor cell	SIAE
FAM3D2	0	0.878574104106698	0.893	0.481	0	Progenitor cell	FAM3D
CES2	0	0.864220652721152	0.812	0.472	0	Progenitor cell	CES2
S100A6	0	0.842178447998133	1	0.995	0	Progenitor cell	S100A6
SI	0	0.757818790403141	0.362	0.069	0	Progenitor cell	SI
ALDOB	0	0.755573439253528	0.285	0.035	0	Progenitor cell	ALDOB
CD24	7.82495652083273e-304	0.852853925829121	0.941	0.767	3.61802514653743e-299	Progenitor cell	CD24
TSPAN3	2.92509713330687e-302	0.987169360081142	0.87	0.716	1.3524771615271e-297	Progenitor cell	TSPAN3
ETHE1	7.60853625606382e-295	0.994762196904968	0.805	0.571	3.51795890871623e-290	Progenitor cell	ETHE1
LEFTY11	3.86130686861667e-294	1.06142	0.641	0.295	1.78535245684229e-289	Progenitor cell	LEFTY1
HIGD1A	4.24514940356413e-291	1.004	0.786	0.56	1.96282972972595e-286	Progenitor cell	HIGD1A
ANXA2	1.62497965220623e-281	0.895118022230135	0.972	0.929	7.51341841790595e-277	Progenitor cell	ANXA2
LIMA1	4.77354920112846e-279	0.792651241542059	0.858	0.627	2.20714594412576e-274	Progenitor cell	LIMA1
TDP2	1.34478619885545e-272	0.940165008753614	0.691	0.403	6.21788794764793e-268	Progenitor cell	TDP2
ASS1	6.54573159101237e-259	0.879457700514326	0.748	0.46	3.02654991573639e-254	Progenitor cell	ASS1
NUPR11	3.46674947696336e-250	0.865615534424374	0.607	0.282	1.60292095566355e-245	Progenitor cell	NUPR1
SLC26A3	1.3189483218618e-225	1.68047	0.288	0.085	6.0984213557924e-221	Progenitor cell	SLC26A3
DMBT1	1.45737131695003e-216	0.945886194091419	0.264	0.072	6.73844775818185e-212	Progenitor cell	DMBT1
MGST1	6.58118109524602e-215	0.756545211817247	0.881	0.715	3.0429407030089e-210	Progenitor cell	MGST1
AHNAK	3.6967467677307e-210	0.778110407719498	0.667	0.4	1.70926480299564e-205	Progenitor cell	AHNAK
PHGR11	6.95575501652871e-201	1.19262	0.98	0.923	3.21613244699238e-196	Progenitor cell	PHGR1
CA11	7.90826822363763e-196	1.87957	0.411	0.17	3.65654597856333e-191	Progenitor cell	CA1
RHOC	4.81884396639539e-193	0.750760667744811	0.774	0.574	2.22808888474223e-188	Progenitor cell	RHOC
DHRS9	1.57439528058502e-192	0.776184943101683	0.187	0.042	7.27953145884094e-188	Progenitor cell	DHRS9
MUC13	1.63607392134351e-172	0.844402621234569	0.7	0.473	7.56471499011598e-168	Progenitor cell	MUC13
CA41	6.62568647260453e-170	0.770879016357433	0.176	0.041	3.06351865433815e-165	Progenitor cell	CA4
PDZK1IP1	3.90521667075855e-163	0.914572222620495	0.61	0.381	1.80565503205863e-158	Progenitor cell	PDZK1IP1
CKB1	3.1580460789592e-157	0.909793168552338	0.793	0.534	1.46018576552836e-152	Progenitor cell	CKB
PLS1	1.5959475821188e-145	0.752735	0.653	0.463	7.37918283544271e-141	Progenitor cell	PLS1
REG1A	5.88459436520716e-127	2.13334	0.332	0.15	2.72085989664084e-122	Progenitor cell	REG1A
CLCA4	1.15561e-90	0.989791	0.108	0.028	5.34320338422495e-86	Progenitor cell	CLCA4
IGHG4	4.9793958320558e-65	1.00997	0.575	0.415	2.30232325086764e-60	Progenitor cell	IGHG4
KRT20	5.23348868698578e-65	1.37703	0.574	0.461	2.41980816420162e-60	Progenitor cell	KRT20
CEACAM1	8.78770429036332e-40	0.886081	0.339	0.238	4.06317083273529e-35	Progenitor cell	CEACAM1
CD55	7.52711677552319e-24	0.78533	0.436	0.36	3.48031298349866e-19	Progenitor cell	CD55
DEFA5	0	4.10288	0.217	0.003	0	Paneth cell	DEFA5
DEFA6	0	4.09245	0.301	0.021	0	Paneth cell	DEFA6
OLFM41	0	3.18036	0.77	0.221	0	Paneth cell	OLFM4
LYZ	0	2.06743	0.81	0.357	0	Paneth cell	LYZ
CEL	0	2.02202	0.68	0.027	0	Paneth cell	CEL
NKD1	0	1.81057	0.581	0.134	0	Paneth cell	NKD1
MT-ND3	0	1.36774	0.999	0.999	0	Paneth cell	MT-ND3
AL365226.2	0	1.2741	0.448	0.08	0	Paneth cell	AL365226.2
PGGHG	0	1.16307	0.367	0.057	0	Paneth cell	PGGHG
CLDN2	0	1.06826	0.362	0.054	0	Paneth cell	CLDN2
MYH7B	1.17229411159367e-299	1.26105	0.181	0.014	5.42033628377563e-295	Paneth cell	MYH7B
MT-ND5	6.33991635845218e-295	1.0611	1	0.999	2.93138712665754e-290	Paneth cell	MT-ND5
MALAT1	2.03373012975203e-266	2.14937	1	1	9.40335800093446e-262	Paneth cell	MALAT1
BMP4	2.50385191544793e-261	1.54862	0.617	0.21	1.15770601014566e-256	Paneth cell	BMP4
FTX	9.47152309632428e-253	1.12534	0.377	0.076	4.37934813404746e-248	Paneth cell	FTX
NEAT1	7.53695060520851e-244	2.15232	0.938	0.62	3.48485985133026e-239	Paneth cell	NEAT1
QPCT	7.85579415715917e-241	1.13185	0.545	0.167	3.63228354444569e-236	Paneth cell	QPCT
MAPK8IP3	2.38743028185384e-216	1.06828	0.391	0.093	1.10387613942076e-211	Paneth cell	MAPK8IP3
ARHGAP4	2.87754116548608e-208	0.757857880556518	0.298	0.056	1.3304887086858e-203	Paneth cell	ARHGAP4
TTYH3	4.79770747306114e-205	0.895007368266209	0.464	0.131	2.21831600431928e-200	Paneth cell	TTYH3
TGFBI	7.32652018134774e-193	1.23893	0.778	0.387	3.38756313624975e-188	Paneth cell	TGFBI
ENGASE	3.44678002563278e-188	0.935702905145542	0.363	0.088	1.59368768045183e-183	Paneth cell	ENGASE
SERPINA11	1.36041628715036e-184	1.30444	0.601	0.223	6.2901567868971e-180	Paneth cell	SERPINA1
PLCB4	8.19029392912592e-180	1.63311	0.617	0.287	3.78694620400995e-175	Paneth cell	PLCB4
NFAT5	9.99617218537144e-178	0.831986673785835	0.371	0.095	4.62193013335019e-173	Paneth cell	NFAT5
AXIN2	1.66268333976325e-169	1.029	0.524	0.189	7.68774895806332e-165	Paneth cell	AXIN2
HSPB1	2.72196969405238e-162	1.43671	0.895	0.833	1.258557127439e-157	Paneth cell	HSPB1
PAXBP1	1.50245978987355e-154	0.853139746390805	0.501	0.18	6.94692333043833e-150	Paneth cell	PAXBP1
TMC5	3.82217994625388e-147	1.53406	0.735	0.434	1.76726134174941e-142	Paneth cell	TMC5
PHLDA1	2.67766948878026e-141	0.995687511852815	0.555	0.241	1.23807404152733e-136	Paneth cell	PHLDA1
SRRM2	8.96322692116415e-134	1.32077	0.833	0.571	4.14432723153867e-129	Paneth cell	SRRM2
MT-TW	2.35539892540899e-133	1.12925	0.747	0.574	1.08906580114135e-128	Paneth cell	MT-TW
PRSS23	1.42813404162388e-117	0.794572588196359	0.389	0.134	6.60326336825633e-113	Paneth cell	PRSS23
CLDN4	3.69267386570003e-117	0.860484355776619	0.955	0.942	1.70738161528372e-112	Paneth cell	CLDN4
KMT2C	1.02687892064703e-116	0.913317489332727	0.636	0.326	4.74798006539566e-112	Paneth cell	KMT2C
APCDD1	1.7856060307902e-115	1.20658	0.324	0.104	8.25610660456467e-111	Paneth cell	APCDD1
ARGLU1	2.18824761633922e-115	1.13539	0.838	0.589	1.01178005036676e-110	Paneth cell	ARGLU1
RBM6	3.81892802404632e-111	0.923889124988116	0.542	0.254	1.7657577504783e-106	Paneth cell	RBM6
PLXNB1	1.21488336612971e-110	0.795468695945566	0.346	0.117	5.61725621997395e-106	Paneth cell	PLXNB1
ZMYND8	6.70861518892342e-110	0.960758456554202	0.653	0.362	3.10186240490252e-105	Paneth cell	ZMYND8
ITPR2	2.51027896204388e-109	0.908996263391753	0.315	0.101	1.16067768368023e-104	Paneth cell	ITPR2
MYO7B	3.12176903036012e-109	0.837808012416127	0.405	0.155	1.44341234656761e-104	Paneth cell	MYO7B
DPEP1	4.92373625313794e-108	0.824264	0.691	0.346	2.27658793136339e-103	Paneth cell	DPEP1
PTPN12	7.40864523778069e-106	0.888777	0.549	0.267	3.42553529859266e-101	Paneth cell	PTPN12
CYP3A5	1.02824305926396e-105	1.15443	0.647	0.362	4.75428743311876e-101	Paneth cell	CYP3A5
DMBT11	1.50449835896845e-104	1.19181	0.272	0.079	6.95634906236241e-100	Paneth cell	DMBT1
AZGP1	5.60396268583843e-99	0.866089545221623	0.537	0.244	2.59110422705111e-94	Paneth cell	AZGP1
APOL1	1.15176485199748e-98	0.811224422353162	0.285	0.089	5.32541514618074e-94	Paneth cell	APOL1
ANO9	2.82755845956295e-96	0.931725	0.449	0.198	1.30737820494812e-91	Paneth cell	ANO9
AP1G2	8.80241592189591e-96	0.887534118681899	0.469	0.215	4.06997304980701e-91	Paneth cell	AP1G2
BAIAP2L1	9.53539573521262e-96	1.00974	0.573	0.313	4.40888092609026e-91	Paneth cell	BAIAP2L1
INF2	1.08006356958437e-95	0.828787655550209	0.454	0.203	4.99388992668727e-91	Paneth cell	INF2
BAZ2B	2.92671342715561e-93	0.947094	0.573	0.305	1.35322448731394e-88	Paneth cell	BAZ2B
ID1	5.58358818908056e-93	1.06726	0.843	0.692	2.58168367098518e-88	Paneth cell	ID1
CD44	1.39337807358199e-92	0.836765894821477	0.547	0.29	6.44256219882106e-88	Paneth cell	CD44
SOX4	1.97624596504165e-92	0.947976677620491	0.811	0.612	9.13756846856307e-88	Paneth cell	SOX4
SLC40A1	7.90450235847655e-92	0.867859821767927	0.553	0.291	3.6548047554888e-87	Paneth cell	SLC40A1
GCC2	2.62964134247921e-90	1.04638	0.754	0.542	1.21586726752211e-85	Paneth cell	GCC2
VEGFA	4.09020889382281e-90	0.992682872609271	0.638	0.381	1.89118988623685e-85	Paneth cell	VEGFA
RNF43	1.73925472986849e-88	0.871289741279136	0.574	0.316	8.04179209449294e-84	Paneth cell	RNF43
CST1	6.89468468286478e-84	2.00715	0.127	0.024	3.18789535681619e-79	Paneth cell	CST1
GDF15	9.05284611157321e-83	1.40567	0.654	0.456	4.1857644566081e-78	Paneth cell	GDF15
ZMIZ2	2.48711262730687e-82	0.764024	0.385	0.166	1.14996626548788e-77	Paneth cell	ZMIZ2
MLPH	1.35604675971373e-80	0.772518970987895	0.39	0.167	6.26995340288835e-76	Paneth cell	MLPH
ADGRG1	8.88036849633971e-79	0.795856527787042	0.61	0.381	4.10601598165259e-74	Paneth cell	ADGRG1
PLEC	1.3055959998729e-78	0.892947	0.442	0.209	6.03668422461234e-74	Paneth cell	PLEC
BAIAP2L2	5.3984790110422e-78	0.898946620455919	0.501	0.261	2.49609474033558e-73	Paneth cell	BAIAP2L2
ATRX	3.95367424205919e-74	0.830506217040558	0.634	0.412	1.82806035930091e-69	Paneth cell	ATRX
ROCK2	4.28226475718601e-74	0.826775715926713	0.683	0.469	1.9799907557801e-69	Paneth cell	ROCK2
LLGL2	1.81908717242798e-73	0.98458	0.675	0.467	8.41091335915527e-69	Paneth cell	LLGL2
ACTN1	6.92019210491812e-73	0.760090340184617	0.558	0.336	3.19968922355099e-68	Paneth cell	ACTN1
ACIN1	2.12710409234174e-69	0.827925344746631	0.591	0.357	9.83509119176049e-65	Paneth cell	ACIN1
SEMA3B	1.43860685762563e-68	0.806280319532212	0.315	0.131	6.6516865276036e-64	Paneth cell	SEMA3B
RHOB	2.68368992097594e-67	0.777422384485426	0.694	0.567	1.24085770876164e-62	Paneth cell	RHOB
ATP10B	1.02402012958539e-66	0.961432459537291	0.503	0.29	4.73476187316399e-62	Paneth cell	ATP10B
EPS8L2	2.99883023291035e-65	0.861113310682868	0.5	0.286	1.38656913479076e-60	Paneth cell	EPS8L2
ENO2	5.44810607009686e-63	0.869544338002363	0.281	0.113	2.51904080363069e-58	Paneth cell	ENO2
RNF213	9.30545459578611e-62	0.846113379942058	0.482	0.274	4.30256304145362e-57	Paneth cell	RNF213
AKAP9	2.77203370968907e-59	0.767180541754811	0.818	0.682	1.28170522634893e-54	Paneth cell	AKAP9
ZFP36L1	7.09373007476352e-59	0.777532282745322	0.675	0.552	3.27992797466841e-54	Paneth cell	ZFP36L1
CCNL2	2.07030094248426e-58	0.830297540047135	0.489	0.287	9.57245046776448e-54	Paneth cell	CCNL2
NOTUM	2.36572831847639e-58	1.07585	0.378	0.186	1.09384180261393e-53	Paneth cell	NOTUM
4	6.82333388949765e-55	1.31712	0.132	0.035	3.15490489048703e-50	Paneth cell	4
ACADVL	8.44567838333399e-54	0.897774266267903	0.748	0.591	3.90502831410214e-49	Paneth cell	ACADVL
TCF25	4.10136807032837e-53	0.801616180668329	0.699	0.546	1.89634955467773e-48	Paneth cell	TCF25
IER3	1.32524046144087e-51	0.844252	0.824	0.773	6.12751432156415e-47	Paneth cell	IER3
LCN21	3.23567575976821e-51	0.899621001896186	0.761	0.582	1.49607940104403e-46	Paneth cell	LCN2
ABR	1.69053628367511e-49	0.756148782328136	0.423	0.239	7.81653261482859e-45	Paneth cell	ABR
AC103702.2	9.39563892083268e-49	1.04418	0.556	0.381	4.34426156782541e-44	Paneth cell	AC103702.2
RND3	2.77384344267127e-46	0.896457	0.519	0.348	1.28254199258791e-41	Paneth cell	RND3
HES1	1.16940268901938e-40	0.798045383077084	0.728	0.615	5.4069672132189e-36	Paneth cell	HES1
REG3A	2.92483046320772e-40	1.2628	0.108	0.031	1.35235386127335e-35	Paneth cell	REG3A
IGHM	4.10939799657448e-38	1.40465	0.094	0.282	1.90006235167614e-33	Paneth cell	IGHM
SELENBP11	1.44452712141393e-20	0.848757208769211	0.635	0.511	6.67906005128157e-16	Paneth cell	SELENBP1
S100A4	5.90826032442044e-13	0.760546419072538	0.402	0.321	2.73180232620228e-08	Paneth cell	S100A4
IGHG1	5.67824406361498e-06	0.807136	0.482	0.41	0.262544970769366	Paneth cell	IGHG1
TUBA1B	0	1.47518	0.991	0.792	0	Transient Amplifying1	TUBA1B
PTTG1	0	1.40917	0.687	0.239	0	Transient Amplifying1	PTTG1
HMGB2	0	1.37487	0.926	0.478	0	Transient Amplifying1	HMGB2
STMN1	0	1.3594	0.893	0.408	0	Transient Amplifying1	STMN1
H2AFZ	0	1.21774	0.971	0.737	0	Transient Amplifying1	H2AFZ
PLA2G2A1	0	1.14977	0.922	0.441	0	Transient Amplifying1	PLA2G2A
NUSAP1	0	0.938163	0.574	0.143	0	Transient Amplifying1	NUSAP1
CCNB2	0	0.927464171325152	0.503	0.127	0	Transient Amplifying1	CCNB2
TK1	0	0.909401946400814	0.57	0.171	0	Transient Amplifying1	TK1
ADH1C1	0	0.868625337584142	0.825	0.302	0	Transient Amplifying1	ADH1C
CENPW	3.53220127271104e-306	0.936161745786064	0.701	0.258	1.6331839024634e-301	Transient Amplifying1	CENPW
CCNB1	4.05664728397221e-303	1.10917	0.571	0.182	1.87567200469023e-298	Transient Amplifying1	CCNB1
TOP2A	4.33017411987393e-303	0.959983862947093	0.593	0.183	2.00214260780611e-298	Transient Amplifying1	TOP2A
PCLAF	1.03510220879645e-302	0.948316200948894	0.526	0.159	4.78600208281212e-298	Transient Amplifying1	PCLAF
RARRES2	2.75470710716881e-295	1.05902	0.588	0.197	1.27369392514164e-290	Transient Amplifying1	RARRES2
CDKN3	7.71556183215552e-284	0.869923467266354	0.568	0.181	3.56744432433375e-279	Transient Amplifying1	CDKN3
PRAC12	4.23435019004882e-262	0.888027588602638	0.869	0.402	1.95783649737287e-257	Transient Amplifying1	PRAC1
AGR33	4.44056228025865e-249	0.887389489069443	0.916	0.516	2.05318278152319e-244	Transient Amplifying1	AGR3
MKI67	1.22742673262289e-248	0.767484	0.578	0.195	5.67525298362848e-244	Transient Amplifying1	MKI67
CENPF	9.55476923856121e-241	0.963010537091267	0.565	0.197	4.41783865283354e-236	Transient Amplifying1	CENPF
MT1E2	2.17450955821868e-231	0.929464159944071	0.951	0.505	1.00542798443357e-226	Transient Amplifying1	MT1E
C15orf482	9.14939867069062e-229	0.880515554712453	0.963	0.595	4.23040746336722e-224	Transient Amplifying1	C15orf48
TUBB	2.17507702819192e-213	0.863406750942002	0.867	0.537	1.0056903655251e-208	Transient Amplifying1	TUBB
ITM2C2	1.92791971976586e-209	0.777925222541744	0.962	0.612	8.9141224082814e-205	Transient Amplifying1	ITM2C
PIGR3	7.46913648337357e-205	0.773583911868122	0.996	0.591	3.45350463581744e-200	Transient Amplifying1	PIGR
SUCLG11	3.73969744091949e-183	0.758394428268788	0.94	0.811	1.72912390575794e-178	Transient Amplifying1	SUCLG1
GMNN	2.33840125813101e-177	0.776793024400003	0.646	0.311	1.08120658972204e-172	Transient Amplifying1	GMNN
MGST11	4.46393238150133e-168	0.778804749609518	0.935	0.717	2.06398841523477e-163	Transient Amplifying1	MGST1
ARL6IP1	1.08193371239338e-160	1.03324	0.82	0.592	5.00253690599327e-156	Transient Amplifying1	ARL6IP1
TUBB4B	8.55673471601283e-160	0.795590227101093	0.912	0.725	3.95637743064285e-155	Transient Amplifying1	TUBB4B
DUT	1.6003277917929e-143	0.780789679582733	0.694	0.418	7.39943561091283e-139	Transient Amplifying1	DUT
OLFM42	2.95069130211188e-133	1.09912	0.504	0.226	1.36431113735747e-128	Transient Amplifying1	OLFM4
HIST1H4C	7.5139757279035e-37	0.794899530729932	0.759	0.663	3.47423695731074e-32	Transient Amplifying1	HIST1H4C
REG1A1	1.85044499857682e-06	2.06934	0.196	0.162	0.0855590253991963	Transient Amplifying1	REG1A
PTTG11	0	1.88128	0.728	0.233	0	Transient Amplifying2	PTTG1
CKAP2	0	1.56161	0.719	0.226	0	Transient Amplifying2	CKAP2
STMN11	0	1.55169	0.894	0.404	0	Transient Amplifying2	STMN1
HMGB1	0	1.53352	0.999	0.926	0	Transient Amplifying2	HMGB1
PCNA	0	1.47412	0.78	0.379	0	Transient Amplifying2	PCNA
UBE2C	0	1.44193	0.595	0.172	0	Transient Amplifying2	UBE2C
TUBA1B1	0	1.36197	0.962	0.792	0	Transient Amplifying2	TUBA1B
CCNB11	0	1.25016	0.592	0.178	0	Transient Amplifying2	CCNB1
SNRPB	0	1.2422	0.942	0.7	0	Transient Amplifying2	SNRPB
TOP2A1	0	1.20951	0.602	0.179	0	Transient Amplifying2	TOP2A
TPX2	0	1.20177	0.641	0.166	0	Transient Amplifying2	TPX2
MKI671	0	1.1868	0.648	0.188	0	Transient Amplifying2	MKI67
CENPF1	0	1.15563	0.607	0.192	0	Transient Amplifying2	CENPF
HMGB21	0	1.14034	0.875	0.477	0	Transient Amplifying2	HMGB2
TMPO	0	1.12148	0.847	0.454	0	Transient Amplifying2	TMPO
DPEP11	0	1.10588	0.861	0.329	0	Transient Amplifying2	DPEP1
NUSAP11	0	1.09572	0.573	0.14	0	Transient Amplifying2	NUSAP1
CDCA7	0	1.00365	0.745	0.325	0	Transient Amplifying2	CDCA7
RPA3	0	0.997330171290415	0.823	0.421	0	Transient Amplifying2	RPA3
CBX3	0	0.992482270825689	0.97	0.766	0	Transient Amplifying2	CBX3
CDKN31	0	0.968077757180665	0.559	0.178	0	Transient Amplifying2	CDKN3
RPL21	0	0.964683081353031	1	0.978	0	Transient Amplifying2	RPL21
HMMR	0	0.947265871559325	0.458	0.099	0	Transient Amplifying2	HMMR
DNAJC15	0	0.943609844142643	0.966	0.759	0	Transient Amplifying2	DNAJC15
MCM7	0	0.920624	0.716	0.31	0	Transient Amplifying2	MCM7
COMMD6	0	0.881447331406041	0.962	0.793	0	Transient Amplifying2	COMMD6
CCNB21	0	0.856025969185199	0.462	0.126	0	Transient Amplifying2	CCNB2
TGFBI1	0	0.838761942485561	0.835	0.375	0	Transient Amplifying2	TGFBI
CDK1	0	0.800865897281968	0.443	0.113	0	Transient Amplifying2	CDK1
TROAP	0	0.796232319990616	0.446	0.112	0	Transient Amplifying2	TROAP
RPS4X	0	0.772660439857703	0.996	0.969	0	Transient Amplifying2	RPS4X
CENPN	0	0.759912352106491	0.53	0.153	0	Transient Amplifying2	CENPN
SMC2	1.32740366736652e-303	0.751697	0.585	0.202	6.13751633680256e-299	Transient Amplifying2	SMC2
SNRPD2	1.99855226261096e-297	0.810741039257555	0.97	0.853	9.2407060966343e-293	Transient Amplifying2	SNRPD2
CDC25B	1.89765213982221e-296	0.783101251999643	0.549	0.186	8.77417419889594e-292	Transient Amplifying2	CDC25B
KIF20B	1.57243620326111e-289	0.755011646671722	0.486	0.149	7.27047327301838e-285	Transient Amplifying2	KIF20B
PTMS	1.65728225166655e-288	0.941575404167214	0.722	0.331	7.66277594703062e-284	Transient Amplifying2	PTMS
UBE2T	3.90486462687013e-281	0.774194876927261	0.55	0.192	1.80549225752594e-276	Transient Amplifying2	UBE2T
H2AFZ1	1.56987158540868e-279	0.892117621233839	0.944	0.736	7.2586152494541e-275	Transient Amplifying2	H2AFZ
RNASEH2B	5.76737250813483e-277	0.845996740861402	0.696	0.32	2.6666600265863e-272	Transient Amplifying2	RNASEH2B
SNRPB2	8.57442707134229e-277	0.878074	0.859	0.563	3.96455784497653e-272	Transient Amplifying2	SNRPB2
DEK	1.22942515872457e-276	0.819969704419772	0.944	0.687	5.68449310639479e-272	Transient Amplifying2	DEK
SNRPF	9.17889280749346e-261	0.849882085760538	0.915	0.658	4.24404466740075e-256	Transient Amplifying2	SNRPF
FXYD5	3.02503513931408e-259	0.754807	0.757	0.356	1.39868549736465e-254	Transient Amplifying2	FXYD5
PAFAH1B3	1.6826266582722e-258	0.758648453884791	0.658	0.297	7.77996087985318e-254	Transient Amplifying2	PAFAH1B3
RANBP1	2.29994304919356e-258	0.863691124726419	0.848	0.532	1.06342466765563e-253	Transient Amplifying2	RANBP1
NQO1	9.93028069572683e-257	0.884852841318266	0.887	0.57	4.59146388528321e-252	Transient Amplifying2	NQO1
H2AFY	1.11583710654648e-250	0.803146134940252	0.898	0.651	5.15929602953895e-246	Transient Amplifying2	H2AFY
AKR1C3	3.63533760380358e-241	0.825757073460234	0.901	0.576	1.68087104787066e-236	Transient Amplifying2	AKR1C3
NUCKS1	5.48298350303996e-235	0.863530848812907	0.937	0.736	2.53516708230058e-230	Transient Amplifying2	NUCKS1
H2AFV	4.94919725611775e-222	0.796000579197297	0.87	0.612	2.28836033531117e-217	Transient Amplifying2	H2AFV
MRPL51	5.80798914191169e-218	0.805363770297432	0.885	0.665	2.68543993954571e-213	Transient Amplifying2	MRPL51
NAP1L1	5.31811566321272e-207	0.800200647073364	0.827	0.513	2.45893713919967e-202	Transient Amplifying2	NAP1L1
MDK	2.15155701137602e-201	0.750807044553683	0.839	0.49	9.94815415349931e-197	Transient Amplifying2	MDK
RAD21	6.57618206455048e-200	0.789395461025372	0.84	0.564	3.04062930118621e-195	Transient Amplifying2	RAD21
S100A41	3.80983356218392e-183	0.852456852241893	0.631	0.306	1.76155274414698e-178	Transient Amplifying2	S100A4
TUBA1C	3.8346862055633e-177	0.853220996281074	0.901	0.714	1.7730438608663e-172	Transient Amplifying2	TUBA1C
TUBB1	3.22657785621623e-169	0.754039183838484	0.808	0.538	1.4918728033787e-164	Transient Amplifying2	TUBB
HIST1H4C1	3.9684633639506e-162	0.936155	0.861	0.657	1.83489840558984e-157	Transient Amplifying2	HIST1H4C
ARL6IP11	2.08034211547916e-128	0.856065991862694	0.791	0.592	9.61887783934097e-124	Transient Amplifying2	ARL6IP1
CKS2	2.75458330855449e-122	0.766305206784634	0.768	0.551	1.27363668437634e-117	Transient Amplifying2	CKS2
LGALS1	5.86588167420054e-58	0.857532	0.381	0.225	2.7122077097001e-53	Transient Amplifying2	LGALS1
MT1H2	0	2.58564	0.957	0.296	0	Stem	MT1H
MT1E3	0	2.45906	0.999	0.496	0	Stem	MT1E
MT1G2	0	2.28173	0.996	0.521	0	Stem	MT1G
MT1F2	0	1.95018	0.97	0.406	0	Stem	MT1F
MT2A2	0	1.78087	0.995	0.631	0	Stem	MT2A
MT1M2	0	1.62154	0.94	0.277	0	Stem	MT1M
MT1X2	0	1.58282	0.967	0.482	0	Stem	MT1X
PIGR4	0	1.52664	1	0.585	0	Stem	PIGR
UGT2B17	0	1.49262	0.457	0.009	0	Stem	UGT2B17
ITM2C3	0	1.36183	0.989	0.607	0	Stem	ITM2C
C10orf991	0	1.20749	0.856	0.337	0	Stem	C10orf99
ADH1C2	0	1.19606	0.907	0.291	0	Stem	ADH1C
PRAC13	0	1.1345	0.915	0.394	0	Stem	PRAC1
CHCHD101	0	1.11373	0.936	0.591	0	Stem	CHCHD10
SELENBP12	0	1.09526	0.924	0.49	0	Stem	SELENBP1
LGALS42	0	1.07087	0.995	0.925	0	Stem	LGALS4
C15orf483	0	1.01268	0.97	0.59	0	Stem	C15orf48
PCK11	0	1.00628	0.822	0.353	0	Stem	PCK1
CHP21	0	0.951006375148688	0.681	0.18	0	Stem	CHP2
LGALS21	0	0.947774332621474	0.716	0.264	0	Stem	LGALS2
PLA2G2A2	0	0.896956765719271	0.922	0.435	0	Stem	PLA2G2A
SLC26A21	0	0.891324280778435	0.619	0.203	0	Stem	SLC26A2
HMGCS21	0	0.792704411298078	0.893	0.405	0	Stem	HMGCS2
MT-ND1	0	0.789180579690921	1	1	0	Stem	MT-ND1
B3GNT71	0	0.751098444955669	0.599	0.165	0	Stem	B3GNT7
MT-RNR11	1.3661517064313e-303	0.869654870435777	1	1	6.31667564502642e-299	Stem	MT-RNR1
CD241	3.19629444130347e-283	0.873391192699888	0.974	0.767	1.47787066082548e-278	Stem	CD24
FAM162A1	4.80619468434229e-282	0.825751808306826	0.926	0.641	2.22224023619934e-277	Stem	FAM162A
ATP5F1D	7.73251773844337e-253	0.775569077802614	0.93	0.714	3.57528422672406e-248	Stem	ATP5F1D
SUCLG12	3.80687789764067e-219	0.751470900926393	0.956	0.808	1.76018613353212e-214	Stem	SUCLG1
CA12	9.37760011463134e-109	0.767782425454707	0.396	0.175	4.3359209650021e-104	Stem	CA1
DPEP12	0	1.44137	0.891	0.331	0	LGR5+ CSC	DPEP1
COMMD61	0	1.3403	0.981	0.793	0	LGR5+ CSC	COMMD6
RPL211	0	1.30641	1	0.979	0	LGR5+ CSC	RPL21
TGFBI2	0	1.27611	0.866	0.377	0	LGR5+ CSC	TGFBI
TPPP3	0	1.21995	0.688	0.166	0	LGR5+ CSC	TPPP3
KRT18	0	1.17003	0.999	0.986	0	LGR5+ CSC	KRT18
RPL3	0	1.10503	1	0.968	0	LGR5+ CSC	RPL3
RPS4X1	0	1.10492	0.999	0.969	0	LGR5+ CSC	RPS4X
ZFAS1	0	1.09155	0.936	0.714	0	LGR5+ CSC	ZFAS1
RPL10	0	1.04386	1	0.981	0	LGR5+ CSC	RPL10
RPS16	0	1.01308	0.999	0.973	0	LGR5+ CSC	RPS16
RPS23	0	1.00412	0.999	0.975	0	LGR5+ CSC	RPS23
SLC25A6	0	1.0019	0.979	0.871	0	LGR5+ CSC	SLC25A6
RPL6	0	1.00004	0.999	0.95	0	LGR5+ CSC	RPL6
RPL13A	0	0.998857874993384	1	0.988	0	LGR5+ CSC	RPL13A
RPL41	0	0.986981143899909	0.996	0.931	0	LGR5+ CSC	RPL41
DACH1	0	0.980297952319428	0.541	0.122	0	LGR5+ CSC	DACH1
RPS7	0	0.954067094216192	0.999	0.953	0	LGR5+ CSC	RPS7
RPS5	0	0.951945745201525	0.999	0.941	0	LGR5+ CSC	RPS5
RPS19	0	0.940749538950234	1	0.987	0	LGR5+ CSC	RPS19
PPDPF	0	0.932266000616898	0.999	0.96	0	LGR5+ CSC	PPDPF
RPL31	0	0.922122445405748	1	0.995	0	LGR5+ CSC	RPL31
FTL	0	0.912856	1	0.986	0	LGR5+ CSC	FTL
RPS15A	0	0.908818857414873	0.991	0.91	0	LGR5+ CSC	RPS15A
RPL7A	0	0.903016108273275	0.998	0.974	0	LGR5+ CSC	RPL7A
RPL12	0	0.883753530966374	0.999	0.98	0	LGR5+ CSC	RPL12
CD9	0	0.883417058368401	0.991	0.89	0	LGR5+ CSC	CD9
RPL13	0	0.879870178093142	1	0.988	0	LGR5+ CSC	RPL13
NACA	0	0.875911026202311	0.996	0.938	0	LGR5+ CSC	NACA
RPL39	0	0.862900091745081	0.999	0.949	0	LGR5+ CSC	RPL39
RPS14	0	0.856510491979438	1	0.98	0	LGR5+ CSC	RPS14
RPS2	0	0.820944529078593	1	0.985	0	LGR5+ CSC	RPS2
RPL18	0	0.814546311479606	1	0.977	0	LGR5+ CSC	RPL18
RPS27A	0	0.799023252832066	1	0.976	0	LGR5+ CSC	RPS27A
RPS11	0	0.796667848366992	0.998	0.974	0	LGR5+ CSC	RPS11
RPS6	0	0.777989	1	0.988	0	LGR5+ CSC	RPS6
RACK1	0	0.772846132917223	0.996	0.964	0	LGR5+ CSC	RACK1
RPL37A	0	0.767039	1	0.988	0	LGR5+ CSC	RPL37A
TPT1	0	0.752358869460013	1	0.997	0	LGR5+ CSC	TPT1
GPX2	2.29017984836436e-297	1.04134	0.993	0.915	1.05891045648823e-292	LGR5+ CSC	GPX2
KRT8	6.33161961665038e-297	0.817692333765189	0.999	0.986	2.92755096215064e-292	LGR5+ CSC	KRT8
SOX41	3.50303601284493e-295	1.15993	0.913	0.604	1.61969876125911e-290	LGR5+ CSC	SOX4
KRT23	1.64814044599776e-281	0.823401200641533	0.565	0.189	7.62050698015986e-277	LGR5+ CSC	KRT23
SNRPD21	2.06455807190219e-276	0.837102473880981	0.975	0.853	9.54589715705418e-272	LGR5+ CSC	SNRPD2
RPL10A	1.43083927849373e-274	0.777895292423624	0.99	0.925	6.61577157197145e-270	LGR5+ CSC	RPL10A
PEBP1	4.12579563048703e-270	0.908487667362968	0.961	0.81	1.90764412566829e-265	LGR5+ CSC	PEBP1
AZGP11	8.03271284289213e-269	0.831421	0.628	0.236	3.71408543716803e-264	LGR5+ CSC	AZGP1
C6orf48	3.07366980062912e-260	1.05149	0.819	0.526	1.42117270571689e-255	LGR5+ CSC	C6orf48
MDK1	1.52764303561455e-248	1.02661	0.867	0.492	7.06336310377099e-244	LGR5+ CSC	MDK
PFDN5	5.05826057137712e-244	0.797686867404828	0.967	0.863	2.33878794038764e-239	LGR5+ CSC	PFDN5
DNAJC151	2.69005505442814e-237	0.850855286822714	0.961	0.76	1.24380075551594e-232	LGR5+ CSC	DNAJC15
TESC	8.613497516356e-232	0.863580290903195	0.592	0.229	3.98262284663752e-227	LGR5+ CSC	TESC
PTMS1	6.28304288149014e-228	0.911675294722363	0.695	0.335	2.90509053711459e-223	LGR5+ CSC	PTMS
SNRPB21	3.78655411123761e-225	0.937366251490182	0.826	0.566	1.75078902441293e-220	LGR5+ CSC	SNRPB2
AKR1C31	1.7534104150414e-209	0.902607	0.871	0.58	8.10724373602692e-205	LGR5+ CSC	AKR1C3
NAP1L11	5.89890961123328e-204	0.872799	0.811	0.516	2.72747883694593e-199	LGR5+ CSC	NAP1L1
ASPSCR1	7.11299815388142e-199	1.03734	0.591	0.251	3.28883695641015e-194	LGR5+ CSC	ASPSCR1
MAP3K20	9.17692668699044e-196	0.775621293493962	0.555	0.238	4.24313559226377e-191	LGR5+ CSC	MAP3K20
ELF1	1.48147114431241e-176	0.795453948560282	0.745	0.471	6.84987812995728e-172	LGR5+ CSC	ELF1
QPRT	1.25263845464536e-174	0.759115309828936	0.676	0.361	5.79182442274374e-170	LGR5+ CSC	QPRT
EBPL	9.14214327025575e-174	0.794423719842567	0.731	0.45	4.22705278386815e-169	LGR5+ CSC	EBPL
SNHG7	2.2994416959483e-162	0.799781541896541	0.63	0.353	1.06319285695562e-157	LGR5+ CSC	SNHG7
COMT	3.99282811031654e-157	0.756696764381937	0.78	0.539	1.84616393336706e-152	LGR5+ CSC	COMT
SMIM26	4.40051815421508e-155	0.775778570442727	0.782	0.569	2.03466757896443e-150	LGR5+ CSC	SMIM26
WASHC3	1.70477782976495e-148	0.787361094359139	0.637	0.372	7.88238125148419e-144	LGR5+ CSC	WASHC3
H2AFJ	7.93101336660839e-123	0.780353845531642	0.829	0.669	3.66706265031872e-118	LGR5+ CSC	H2AFJ
S100A42	3.20363231934541e-121	1.09746	0.562	0.312	1.48126347549574e-116	LGR5+ CSC	S100A4
LGALS11	1.35768470410919e-47	0.757104309584532	0.371	0.226	6.27752676638967e-43	LGR5+ CSC	LGALS1
NOTUM1	0	2.68245	0.842	0.165	0	PROM1+ CSC	NOTUM
ASPSCR11	0	2.37825	0.86	0.243	0	PROM1+ CSC	ASPSCR1
MTCO1P121	0	1.80115	0.998	0.716	0	PROM1+ CSC	MTCO1P12
GTF3A	0	1.72889	0.936	0.558	0	PROM1+ CSC	GTF3A
COL9A3	0	1.52783	0.747	0.129	0	PROM1+ CSC	COL9A3
AL450405.1	0	1.44501	0.959	0.495	0	PROM1+ CSC	AL450405.1
ELFN1-AS1	0	1.25412	0.636	0.106	0	PROM1+ CSC	ELFN1-AS1
RBP1	0	1.13916	0.522	0.101	0	PROM1+ CSC	RBP1
YBX1	0	1.11713	0.973	0.797	0	PROM1+ CSC	YBX1
MT-ND4L	0	1.08151	0.998	0.982	0	PROM1+ CSC	MT-ND4L
RAMP1	0	1.06754	0.562	0.121	0	PROM1+ CSC	RAMP1
RPL37	0	1.04067	0.999	0.99	0	PROM1+ CSC	RPL37
RPS18	0	1.02311	1	0.993	0	PROM1+ CSC	RPS18
SLCO4A1-AS1	0	0.946560416610157	0.468	0.075	0	PROM1+ CSC	SLCO4A1-AS1
KLK6	0	0.943228	0.521	0.091	0	PROM1+ CSC	KLK6
MYC	7.73633196133877e-307	1.54831	0.841	0.449	3.57704780896421e-302	PROM1+ CSC	MYC
NKD11	3.66303366573859e-303	0.833122213657003	0.519	0.134	1.69367687602755e-298	PROM1+ CSC	NKD1
CTSB	6.85565573150073e-302	1.20487	0.918	0.598	3.16984954057399e-297	PROM1+ CSC	CTSB
MSLN	6.20303383532461e-301	0.808211637847046	0.457	0.106	2.86809675443904e-296	PROM1+ CSC	MSLN
TMEM176A	1.99414123500576e-299	1.21697	0.962	0.669	9.22031082829614e-295	PROM1+ CSC	TMEM176A
KRT231	7.81614184664543e-297	0.846506754072291	0.616	0.19	3.61394950563345e-292	PROM1+ CSC	KRT23
OR7E38P	7.44378876550733e-283	0.783942968379384	0.566	0.176	3.44178461150762e-278	PROM1+ CSC	OR7E38P
BAMBI	1.43978489862807e-276	1.28016	0.638	0.226	6.65713343578662e-272	PROM1+ CSC	BAMBI
BRI3	2.76984369226216e-272	1.10815	0.844	0.444	1.28069262799125e-267	PROM1+ CSC	BRI3
CST3	1.7868296343392e-269	1.45513	0.996	0.929	8.26176418029415e-265	PROM1+ CSC	CST3
RPL5	2.52568626607309e-260	1.02232	0.998	0.967	1.16780155884421e-255	PROM1+ CSC	RPL5
RPL37A1	1.8342473342943e-252	0.750725796904781	1	0.988	8.48100939957656e-248	PROM1+ CSC	RPL37A
CEBPB	1.0342084825512e-242	1.03631	0.742	0.345	4.78186976077198e-238	PROM1+ CSC	CEBPB
MIF	1.73365544266477e-240	1.00549	0.84	0.501	8.01590267024909e-236	PROM1+ CSC	MIF
ARGLU11	1.02250068963882e-221	0.992991250370881	0.895	0.584	4.72773643868299e-217	PROM1+ CSC	ARGLU1
POLR1D	1.30107584619965e-220	1.20999	0.931	0.69	6.01578439007333e-216	PROM1+ CSC	POLR1D
BACE2	1.52445930585458e-220	0.790924	0.723	0.328	7.04864249247982e-216	PROM1+ CSC	BACE2
LAMP1	9.17971926517066e-216	0.857368092747222	0.827	0.463	4.24442679663696e-211	PROM1+ CSC	LAMP1
TESC1	7.16245845464264e-214	0.756513572394393	0.618	0.23	3.31170591567312e-209	PROM1+ CSC	TESC
EIF3B	2.36366756326304e-204	0.801057598203905	0.731	0.357	1.09288897122593e-199	PROM1+ CSC	EIF3B
RPS71	1.3522723891364e-202	0.869901586404404	0.995	0.954	6.25250184564999e-198	PROM1+ CSC	RPS7
NCL	1.06553815822023e-191	0.763749236335648	0.985	0.879	4.92672878216287e-187	PROM1+ CSC	NCL
TIMP1	4.80187455635337e-189	0.868527324064242	0.86	0.511	2.22024273862111e-184	PROM1+ CSC	TIMP1
HNRNPA2B1	1.26932064100125e-187	0.755927919384359	0.991	0.919	5.8689578477975e-183	PROM1+ CSC	HNRNPA2B1
HEBP2	1.63760512088679e-187	0.813581660317676	0.874	0.598	7.57179479744423e-183	PROM1+ CSC	HEBP2
YBX3	6.67687194308253e-187	0.814418741880568	0.793	0.474	3.08718528032307e-182	PROM1+ CSC	YBX3
PERP	5.06985560527031e-181	0.825611762811091	0.939	0.732	2.34414913620884e-176	PROM1+ CSC	PERP
ASCL2	1.11796536365924e-180	0.758891	0.602	0.253	5.16913645195124e-176	PROM1+ CSC	ASCL2
MARCKSL1	9.19812451530616e-164	0.789768990683379	0.845	0.602	4.25293683214211e-159	PROM1+ CSC	MARCKSL1
SNHG5	5.7579400158683e-160	0.766626271538755	0.928	0.727	2.66229872513703e-155	PROM1+ CSC	SNHG5
TMEM176B	1.77930540986361e-133	0.764664580735725	0.904	0.709	8.22697442358635e-129	PROM1+ CSC	TMEM176B
TGFBI3	4.44171866779926e-131	0.848925243107465	0.723	0.386	2.05371746043034e-126	PROM1+ CSC	TGFBI
MTIF3	2.40256588785102e-121	0.864167174702987	0.804	0.574	1.11087438956567e-116	PROM1+ CSC	MTIF3
CXCL14	1.21003945227549e-98	0.750680302990989	0.319	0.117	5.59485941548618e-94	PROM1+ CSC	CXCL14
REG3A1	1.23728492001525e-93	1.19846	0.138	0.029	5.7208342846745e-89	PROM1+ CSC	REG3A
HSPA6	9.50477645435239e-89	0.819499	0.472	0.228	4.39472348919891e-84	PROM1+ CSC	HSPA6
REG1A2	7.23108306341128e-58	1.08529	0.331	0.156	3.34343587602947e-53	PROM1+ CSC	REG1A
KRT17	0	2.45514	0.479	0.063	0	RSC	KRT17
KLK10	0	2.27444	0.585	0.044	0	RSC	KLK10
ANXA1	0	2.18781	0.646	0.153	0	RSC	ANXA1
SLC2A1	0	2.05528	0.805	0.296	0	RSC	SLC2A1
CD551	0	1.96252	0.819	0.339	0	RSC	CD55
S100A11	0	1.94617	0.999	0.909	0	RSC	S100A11
S100P	0	1.88437	0.95	0.535	0	RSC	S100P
CXCL8	0	1.76966	0.568	0.195	0	RSC	CXCL8
KLK61	0	1.72801	0.537	0.083	0	RSC	KLK6
CEACAM6	0	1.72247	0.977	0.558	0	RSC	CEACAM6
TM4SF1	0	1.70112	0.78	0.248	0	RSC	TM4SF1
MSLN1	0	1.62196	0.636	0.09	0	RSC	MSLN
PRSS22	0	1.61686	0.657	0.123	0	RSC	PRSS22
EMP1	0	1.60591	0.775	0.185	0	RSC	EMP1
GPX3	0	1.56429	0.436	0.083	0	RSC	GPX3
CTSB1	0	1.55294	0.877	0.595	0	RSC	CTSB
RBP11	0	1.54553	0.443	0.099	0	RSC	RBP1
CEACAM51	0	1.48329	0.963	0.733	0	RSC	CEACAM5
DDIT4	0	1.45288	0.798	0.427	0	RSC	DDIT4
PERP1	0	1.42932	0.964	0.727	0	RSC	PERP
CALB1	0	1.42901	0.246	0.027	0	RSC	CALB1
KRT191	0	1.40134	0.991	0.887	0	RSC	KRT19
ANXA3	0	1.35658	0.88	0.462	0	RSC	ANXA3
TACSTD2	0	1.33968	0.455	0.107	0	RSC	TACSTD2
TIMP11	0	1.33572	0.903	0.502	0	RSC	TIMP1
LAMB3	0	1.33383	0.728	0.246	0	RSC	LAMB3
BAMBI1	0	1.31862	0.643	0.219	0	RSC	BAMBI
CSTB	0	1.31569	0.974	0.795	0	RSC	CSTB
CEACAM11	0	1.29368	0.691	0.219	0	RSC	CEACAM1
TMBIM1	0	1.29264	0.862	0.428	0	RSC	TMBIM1
GPRC5A	0	1.27641	0.826	0.416	0	RSC	GPRC5A
S100A16	0	1.2679	0.907	0.631	0	RSC	S100A16
TNFRSF12A	0	1.24623	0.766	0.318	0	RSC	TNFRSF12A
S100A61	0	1.22241	0.999	0.995	0	RSC	S100A6
PLAUR	0	1.20039	0.72	0.221	0	RSC	PLAUR
IL32	0	1.18667	0.874	0.446	0	RSC	IL32
KRT81	0	1.17925	0.999	0.985	0	RSC	KRT8
LAMC2	0	1.17224	0.565	0.122	0	RSC	LAMC2
SH3BGRL31	0	1.16024	0.985	0.888	0	RSC	SH3BGRL3
SDCBP2	0	1.12206	0.751	0.28	0	RSC	SDCBP2
CLIC3	0	1.05254	0.458	0.069	0	RSC	CLIC3
KRT6A	0	1.03328	0.154	0.005	0	RSC	KRT6A
SLC16A3	0	1.0098	0.641	0.141	0	RSC	SLC16A3
ITGB4	0	0.997583854778746	0.704	0.268	0	RSC	ITGB4
SULT2B1	0	0.977652737185004	0.601	0.168	0	RSC	SULT2B1
KRT6B	0	0.966215919799752	0.36	0.049	0	RSC	KRT6B
SERPINB5	0	0.921679	0.609	0.215	0	RSC	SERPINB5
LAMA3	0	0.919461556903511	0.502	0.141	0	RSC	LAMA3
PHLDA11	0	0.892049134621788	0.645	0.228	0	RSC	PHLDA1
DSG3	0	0.830324509806866	0.43	0.046	0	RSC	DSG3
TFF2	0	0.807451536762133	0.258	0.016	0	RSC	TFF2
ECM1	0	0.805563921423379	0.386	0.065	0	RSC	ECM1
SEMA3B1	0	0.803184657055591	0.493	0.116	0	RSC	SEMA3B
CDA	0	0.766353347032071	0.43	0.107	0	RSC	CDA
SCEL	0	0.764995076528097	0.255	0.017	0	RSC	SCEL
HMGA1	5.37982174759578e-307	1.30122	0.89	0.565	2.48746818143586e-302	RSC	HMGA1
ERO1A	2.29802574148626e-306	1.03392	0.676	0.286	1.062538162091e-301	RSC	ERO1A
FHL2	4.52566265097764e-305	0.848339230606213	0.67	0.27	2.09253063993253e-300	RSC	FHL2
CLDN41	1.47206204445566e-304	1.22745	0.985	0.94	6.80637327494965e-300	RSC	CLDN4
CYP3A51	1.14174802418582e-303	0.922898208255716	0.743	0.35	5.27910033942796e-299	RSC	CYP3A5
RAC1	3.87077112211407e-301	1.06555	0.929	0.731	1.78972844373188e-296	RSC	RAC1
EZR	5.3581871521947e-301	1.12381	0.903	0.626	2.47746499356027e-296	RSC	EZR
HSPB11	3.75427413865884e-298	1.60352	0.972	0.827	1.73586373349169e-293	RSC	HSPB1
BRI31	4.59178047433217e-297	1.32614	0.78	0.441	2.12310153791697e-292	RSC	BRI3
ACTB	2.44654978005052e-292	1.02139	1	0.99	1.13121122180196e-287	RSC	ACTB
ANXA21	2.67556984605009e-287	1.06168	0.987	0.929	1.23710322971818e-282	RSC	ANXA2
FXYD51	4.80354598927458e-284	0.936038962201752	0.751	0.356	2.22101555906089e-279	RSC	FXYD5
DYNLT3	5.51036310291116e-283	0.851317335966054	0.634	0.256	2.54782658789303e-278	RSC	DYNLT3
ITGB1	2.10361031421735e-282	1.06406	0.79	0.433	9.72646300984677e-278	RSC	ITGB1
BACE21	4.14503527285795e-277	0.883477923529271	0.703	0.322	1.91653995911133e-272	RSC	BACE2
PGK1	1.34361059386704e-274	1.12683	0.912	0.705	6.21245230286301e-270	RSC	PGK1
TFF12	8.27665383184758e-271	1.81412	0.545	0.201	3.82687643223137e-266	RSC	TFF1
RHOC1	1.8415033236122e-270	0.948880496671834	0.88	0.571	8.51455891738573e-266	RSC	RHOC
SFN	1.74257610772437e-267	1.18538	0.869	0.606	8.05714914928519e-263	RSC	SFN
CST31	2.00290808598236e-264	1.09606	0.985	0.928	9.26084611715666e-260	RSC	CST3
PKM	1.27998327638111e-259	0.858352275905183	0.923	0.721	5.91825867500332e-255	RSC	PKM
SERINC2	5.94506959661087e-257	0.940014089852524	0.836	0.533	2.74882182938497e-252	RSC	SERINC2
GUK1	4.346901758822e-254	1.01941	0.875	0.657	2.00987696622653e-249	RSC	GUK1
JUP	3.30601297079555e-251	0.891972843512147	0.831	0.487	1.52860121730674e-246	RSC	JUP
CAPN2	7.73239823192538e-249	0.801106362905439	0.745	0.382	3.57522897049534e-244	RSC	CAPN2
BHLHE40	1.65211137574443e-247	0.807577279087599	0.656	0.294	7.6388673680295e-243	RSC	BHLHE40
KRT181	8.42971612517698e-247	1.09675	0.999	0.986	3.89764784479808e-242	RSC	KRT18
UPP1	3.42198669064582e-242	0.846836579582367	0.512	0.187	1.58222398615391e-237	RSC	UPP1
LMO7	6.80092938308526e-240	1.01737	0.73	0.365	3.14454571885713e-235	RSC	LMO7
CAP1	3.01400316590261e-239	0.791980226514926	0.869	0.584	1.39358464381839e-234	RSC	CAP1
TAX1BP1	1.7202646713833e-236	0.797106273859608	0.94	0.753	7.95398776107498e-232	RSC	TAX1BP1
HSPA5	4.6267891392787e-234	1.3375	0.935	0.816	2.13928849432829e-229	RSC	HSPA5
ATP6V1F	4.36389602712235e-231	0.873912762278856	0.87	0.607	2.01773460606056e-226	RSC	ATP6V1F
HEBP21	7.22725407963413e-230	1.07926	0.824	0.597	3.34166546880043e-225	RSC	HEBP2
RAMP11	3.45110812242811e-228	0.920753240788749	0.399	0.123	1.59568886256709e-223	RSC	RAMP1
CEBPB1	3.65271957241304e-227	1.1148	0.652	0.343	1.68890794869662e-222	RSC	CEBPB
HSPA61	2.65411064361453e-225	1.97097	0.532	0.221	1.22718113828805e-220	RSC	HSPA6
OPTN	7.84637933823135e-222	0.835678372498507	0.749	0.406	3.62793041461803e-217	RSC	OPTN
SYNGR2	1.01260559175638e-221	0.781444153478718	0.917	0.736	4.68198447460399e-217	RSC	SYNGR2
CXCL1	2.23820691454901e-220	1.61348	0.638	0.311	1.03487973108003e-215	RSC	CXCL1
SAT1	5.47387377000506e-218	0.940433274493406	0.98	0.905	2.53095501503724e-213	RSC	SAT1
PMEPA1	4.76253628778531e-217	1.00884	0.633	0.287	2.20205390338329e-212	RSC	PMEPA1
GNB2	1.67136306804565e-214	0.816981039037177	0.83	0.558	7.72788141772266e-210	RSC	GNB2
PHLDA2	1.73656756573198e-213	0.897846709267319	0.913	0.642	8.02936745367496e-209	RSC	PHLDA2
KRT232	6.14866987690448e-212	0.814125548681827	0.502	0.189	2.84296049098433e-207	RSC	KRT23
TPM4	1.42604295720941e-211	0.828440694281871	0.917	0.688	6.59359482124913e-207	RSC	TPM4
INSIG1	1.71005457068804e-207	1.1769	0.594	0.284	7.90677931849029e-203	RSC	INSIG1
S100A43	3.98988459654267e-203	1.48077	0.643	0.305	1.84480294090343e-198	RSC	S100A4
DYNLRB1	9.7085686618499e-200	0.789575777164759	0.881	0.628	4.48895089217954e-195	RSC	DYNLRB1
SERPINB1	1.38040450535663e-193	0.986082991785484	0.891	0.682	6.38257631141746e-189	RSC	SERPINB1
MAP1LC3B	3.47294439199414e-193	0.814736138489939	0.846	0.596	1.60578529852633e-188	RSC	MAP1LC3B
HLA-A	1.11236725091536e-192	0.905371637665329	0.988	0.927	5.14325245805736e-188	RSC	HLA-A
TMEM176A1	5.40877333258816e-192	1.00811	0.862	0.671	2.50085452578879e-187	RSC	TMEM176A
SLPI1	7.98276146107629e-189	1.31209	0.753	0.462	3.69098941675784e-184	RSC	SLPI
C4orf48	1.70737352006761e-187	0.818905791916461	0.763	0.465	7.89438294473661e-183	RSC	C4orf48
ZFAND2A	2.09602157925389e-182	1.54178	0.702	0.413	9.69137497599621e-178	RSC	ZFAND2A
NQO11	4.48298956620781e-182	0.848616662031542	0.843	0.572	2.07279988572751e-177	RSC	NQO1
KLF6	1.24862829357303e-180	0.818273496740638	0.881	0.621	5.7732826409936e-176	RSC	KLF6
AREG	1.23830772094241e-178	0.880617584294883	0.601	0.288	5.72556340932143e-174	RSC	AREG
PON2	3.52577271262588e-170	0.785360902600621	0.718	0.448	1.63021152913683e-165	RSC	PON2
HSPH1	6.41846744566691e-169	0.926971597699742	0.871	0.653	2.96770679285301e-164	RSC	HSPH1
SQSTM1	4.94166119621057e-163	0.782160442562995	0.878	0.656	2.28487588729188e-158	RSC	SQSTM1
BAG3	1.89849123067895e-158	0.858351562689427	0.512	0.233	8.77805390329027e-154	RSC	BAG3
ISG15	3.5133749607509e-158	0.871339	0.661	0.337	1.62447918060239e-153	RSC	ISG15
S100A14	3.18921208150669e-157	0.819857246765415	0.801	0.574	1.47459599012625e-152	RSC	S100A14
CDKN1A	1.58114697727331e-155	0.785592876089263	0.701	0.426	7.31074927881858e-151	RSC	CDKN1A
CTSA	3.08458337257475e-150	0.794185374488499	0.795	0.562	1.42621881397739e-145	RSC	CTSA
DSC2	1.04432443600929e-141	0.753581475129439	0.716	0.444	4.82864289477616e-137	RSC	DSC2
NDRG1	1.47463330977984e-139	0.789866643966964	0.517	0.254	6.81826203442904e-135	RSC	NDRG1
TGFBI4	7.83118923817711e-133	0.896875275654443	0.697	0.382	3.62090696805595e-128	RSC	TGFBI
LCN22	1.00516275564322e-122	1.14931	0.823	0.574	4.64757103326757e-118	RSC	LCN2
HSPA1B	2.84666458729765e-113	1.01423	0.919	0.883	1.31621230522881e-108	RSC	HSPA1B
GTF3A1	5.65906250485236e-108	0.771065669853523	0.796	0.56	2.61658073036859e-103	RSC	GTF3A
SCD	1.37197700133407e-105	0.901783715902836	0.605	0.346	6.34361006106832e-101	RSC	SCD
PPP1R15A	3.73635571188041e-103	0.805088461618011	0.824	0.652	1.72757879050214e-98	RSC	PPP1R15A
DUSP2	1.04575007019705e-101	1.00929	0.386	0.187	4.8352345995701e-97	RSC	DUSP2
ADIRF	4.30924964225666e-100	1.15672	0.554	0.334	1.99246775709021e-95	RSC	ADIRF
PDZK1IP11	5.5990037418509e-96	1.04466	0.585	0.387	2.5888113601196e-91	RSC	PDZK1IP1
GGH	8.89722748416823e-95	1.06124	0.738	0.571	4.11381107185487e-90	RSC	GGH
PI31	9.73261495976868e-67	0.757676858293575	0.406	0.223	4.50006917894825e-62	RSC	PI3
FTH1	6.00399143062895e-61	0.957335560171741	0.995	0.983	2.77606551777991e-56	RSC	FTH1
NTHL1	3.03409742559208e-37	0.755684446258594	0.38	0.246	1.40287562667101e-32	RSC	NTHL1
POMP	0	1.08988	0.936	0.809	0	Tumor cells	POMP
TM4SF11	0	1.01353	0.466	0.218	0	Tumor cells	TM4SF1
GTF3A2	0	0.980266665225163	0.804	0.502	0	Tumor cells	GTF3A
DPEP13	0	0.951973	0.692	0.254	0	Tumor cells	DPEP1
NQO12	0	0.950265160108814	0.83	0.511	0	Tumor cells	NQO1
CEACAM61	0	0.874590813680208	0.86	0.495	0	Tumor cells	CEACAM6
HMGB11	0	0.789140453326248	0.978	0.915	0	Tumor cells	HMGB1
MMP7	0	2.88758	0.492	0.058	0	Lymphocytes	MMP7
RARRES3	0	2.21364	0.686	0.115	0	Lymphocytes	RARRES3
CD74	0	2.03014	0.932	0.533	0	Lymphocytes	CD74
HLA-DRA	0	2.02294	0.786	0.31	0	Lymphocytes	HLA-DRA
LY6E	0	2.01454	0.716	0.211	0	Lymphocytes	LY6E
RGS1	0	1.99541	0.71	0.204	0	Lymphocytes	RGS1
IGHG3	0	1.8307	0.66	0.254	0	Lymphocytes	IGHG3
PSMB9	0	1.81857	0.767	0.369	0	Lymphocytes	PSMB9
CXCL10	0	1.79194	0.243	0.017	0	Lymphocytes	CXCL10
IGHG41	0	1.78083	0.77	0.384	0	Lymphocytes	IGHG4
IDO1	0	1.72105	0.398	0.005	0	Lymphocytes	IDO1
HLA-DPA1	0	1.68941	0.63	0.098	0	Lymphocytes	HLA-DPA1
CCL4	0	1.62122	0.565	0.147	0	Lymphocytes	CCL4
CXCL11	0	1.52214	0.36	0.013	0	Lymphocytes	CXCL11
HLA-B	0	1.51898	0.992	0.96	0	Lymphocytes	HLA-B
PSMA7	0	1.493	0.95	0.92	0	Lymphocytes	PSMA7
LACTB2	0	1.48621	0.718	0.387	0	Lymphocytes	LACTB2
RPS21	0	1.46648	0.987	0.974	0	Lymphocytes	RPS21
TRIM31	0	1.46268	0.659	0.248	0	Lymphocytes	TRIM31
ASS11	0	1.45208	0.704	0.453	0	Lymphocytes	ASS1
HLA-DRB1	0	1.40198	0.684	0.246	0	Lymphocytes	HLA-DRB1
TAP1	0	1.39266	0.694	0.285	0	Lymphocytes	TAP1
CCL5	0	1.36894	0.382	0.095	0	Lymphocytes	CCL5
DMKN	0	1.32815	0.521	0.059	0	Lymphocytes	DMKN
WARS	0	1.32616	0.537	0.18	0	Lymphocytes	WARS
BST2	0	1.30421	0.62	0.152	0	Lymphocytes	BST2
C8orf59	0	1.30117	0.844	0.69	0	Lymphocytes	C8orf59
CCL4L2	0	1.28757	0.476	0.099	0	Lymphocytes	CCL4L2
RPL35	0	1.27412	0.991	0.976	0	Lymphocytes	RPL35
PSMB3	0	1.21357	0.846	0.74	0	Lymphocytes	PSMB3
HLA-F	0	1.21344	0.76	0.379	0	Lymphocytes	HLA-F
LDHB	0	1.20928	0.77	0.442	0	Lymphocytes	LDHB
RIPK2	0	1.19152	0.522	0.161	0	Lymphocytes	RIPK2
ISG20	0	1.19046	0.532	0.153	0	Lymphocytes	ISG20
IFITM3	0	1.18826	0.896	0.843	0	Lymphocytes	IFITM3
EPSTI1	0	1.16195	0.628	0.252	0	Lymphocytes	EPSTI1
ROMO1	0	1.15877	0.904	0.839	0	Lymphocytes	ROMO1
RPL8	0	1.15588	0.99	0.984	0	Lymphocytes	RPL8
CD52	0	1.13452	0.428	0.113	0	Lymphocytes	CD52
RPL19	0	1.11603	0.987	0.981	0	Lymphocytes	RPL19
ELOC	0	1.10679	0.794	0.624	0	Lymphocytes	ELOC
RPL27	0	1.10482	0.968	0.945	0	Lymphocytes	RPL27
CXCL13	0	1.08724	0.31	0.008	0	Lymphocytes	CXCL13
NUB1	0	1.08305	0.679	0.372	0	Lymphocytes	NUB1
SNRPD22	0	1.06088	0.9	0.854	0	Lymphocytes	SNRPD2
GBP1	0	1.05886	0.423	0.084	0	Lymphocytes	GBP1
STAT1	0	1.05515	0.598	0.234	0	Lymphocytes	STAT1
CD69	0	1.04596	0.406	0.135	0	Lymphocytes	CD69
IL321	0	1.03451	0.716	0.439	0	Lymphocytes	IL32
PDCD5	0	1.02688	0.797	0.663	0	Lymphocytes	PDCD5
HSPE1	0	1.0211	0.943	0.914	0	Lymphocytes	HSPE1
SSBP1	0	1.01876	0.831	0.751	0	Lymphocytes	SSBP1
ISG151	0	1.0171	0.623	0.322	0	Lymphocytes	ISG15
HLA-DRB5	0	1.00473	0.455	0.084	0	Lymphocytes	HLA-DRB5
GAL	0	1.00342	0.421	0.063	0	Lymphocytes	GAL
PSME2	0	1.00215	0.835	0.7	0	Lymphocytes	PSME2
NDUFB9	0	0.994843314557099	0.871	0.799	0	Lymphocytes	NDUFB9
HPGD	0	0.978612032915453	0.452	0.152	0	Lymphocytes	HPGD
PLAUR1	0	0.974248	0.51	0.216	0	Lymphocytes	PLAUR
HLA-DPB1	0	0.962551424518521	0.448	0.084	0	Lymphocytes	HLA-DPB1
FLNA	0	0.962510845486096	0.452	0.106	0	Lymphocytes	FLNA
HLA-A1	0	0.962092091955969	0.96	0.927	0	Lymphocytes	HLA-A
B2M1	0	0.957200042221673	1	0.995	0	Lymphocytes	B2M
SRGN	0	0.955793525335344	0.438	0.105	0	Lymphocytes	SRGN
FAU	0	0.933742735222678	0.979	0.945	0	Lymphocytes	FAU
UBE2L6	0	0.930596942295398	0.549	0.207	0	Lymphocytes	UBE2L6
RPL30	0	0.922307681430816	0.99	0.981	0	Lymphocytes	RPL30
IGHGP	0	0.881778249496014	0.311	0.04	0	Lymphocytes	IGHGP
BIRC3	0	0.879243	0.435	0.143	0	Lymphocytes	BIRC3
CCL3	0	0.869471221289472	0.307	0.078	0	Lymphocytes	CCL3
GBP4	0	0.866485778563758	0.314	0.02	0	Lymphocytes	GBP4
RPL23	0	0.855296374329253	0.983	0.969	0	Lymphocytes	RPL23
UQCRB	0	0.849597770618649	0.919	0.897	0	Lymphocytes	UQCRB
UBL5	0	0.845510285632047	0.898	0.844	0	Lymphocytes	UBL5
SMIM24	0	0.812096065599032	0.472	0.16	0	Lymphocytes	SMIM24
UBC	0	0.811352070725717	0.982	0.96	0	Lymphocytes	UBC
COX6C	0	0.810227949815705	0.951	0.948	0	Lymphocytes	COX6C
UBA52	0	0.803360651790167	0.953	0.927	0	Lymphocytes	UBA52
HLA-E	0	0.801825589669767	0.862	0.683	0	Lymphocytes	HLA-E
ATP5F1E	0	0.786756287019037	0.968	0.959	0	Lymphocytes	ATP5F1E
HLA-C	0	0.782787569978387	0.937	0.856	0	Lymphocytes	HLA-C
RPS161	0	0.776129409012646	0.99	0.972	0	Lymphocytes	RPS16
CDKN2A	0	0.771548313909873	0.476	0.139	0	Lymphocytes	CDKN2A
ICAM1	0	0.755070498483489	0.309	0.048	0	Lymphocytes	ICAM1
FUOM	0	0.750035951873727	0.439	0.156	0	Lymphocytes	FUOM
IRF1	3.29751938310789e-306	1.00165	0.689	0.429	1.5246740371676e-301	Lymphocytes	IRF1
EDN1	1.45655310977589e-302	1.04526	0.486	0.22	6.73466461367079e-298	Lymphocytes	EDN1
IGHA2	1.77644516951964e-301	2.82712	0.383	0.805	8.21374953030797e-297	Lymphocytes	IGHA2
SPATS2L	6.95412050221604e-301	0.874874	0.695	0.453	3.21537669660963e-296	Lymphocytes	SPATS2L
FTL1	8.81018634630844e-301	0.774711035381464	0.996	0.985	4.07356586094263e-296	Lymphocytes	FTL
TNFAIP3	2.59986420394667e-300	0.764365892686955	0.476	0.206	1.20209921197882e-295	Lymphocytes	TNFAIP3
GNAS	5.15048523588682e-295	0.784220150147182	0.941	0.867	2.38142985851699e-290	Lymphocytes	GNAS
IFI35	1.14928764851814e-294	0.844884634754658	0.515	0.257	5.31396130045333e-290	Lymphocytes	IFI35
C12orf75	2.6939595580633e-280	0.950777300072803	0.627	0.403	1.24560608086173e-275	Lymphocytes	C12orf75
PSMA3	1.69529855259304e-274	0.857075562434509	0.747	0.6	7.83855191762443e-270	Lymphocytes	PSMA3
TRAM1	4.2581051677636e-272	0.850338528741776	0.696	0.479	1.96882008641885e-267	Lymphocytes	TRAM1
EIF3H	1.27654867605902e-267	0.756342	0.809	0.714	5.90237811349411e-263	Lymphocytes	EIF3H
EIF6	2.61945171553065e-264	0.840877626674866	0.789	0.685	1.21115588970991e-259	Lymphocytes	EIF6
PSMA1	2.69426794839384e-263	0.767596656864837	0.705	0.534	1.24574867129886e-258	Lymphocytes	PSMA1
IGKC	1.76939652648058e-253	3.52987	0.994	0.957	8.18115871948826e-249	Lymphocytes	IGKC
YWHAZ	1.14965530665717e-252	0.750847480324875	0.909	0.886	5.31566124139076e-248	Lymphocytes	YWHAZ
GSTP1	1.61411651871723e-243	0.794779045483089	0.969	0.955	7.46319054759284e-239	Lymphocytes	GSTP1
SLIRP	8.2930298329801e-242	0.845596730450215	0.784	0.696	3.83444820387501e-237	Lymphocytes	SLIRP
ENY2	1.09426491297602e-238	0.757863333155031	0.727	0.571	5.05955267812722e-234	Lymphocytes	ENY2
PSMB7	8.15340959613209e-236	0.79175	0.721	0.587	3.76989199496359e-231	Lymphocytes	PSMB7
NFKBIA1	1.41955781779252e-230	0.921552527579517	0.852	0.698	6.56360948212727e-226	Lymphocytes	NFKBIA
LDHA	4.39532899133271e-230	0.799160720624064	0.852	0.783	2.03226826572251e-225	Lymphocytes	LDHA
KRT182	2.13806050888665e-214	0.829394530831341	0.973	0.988	9.88575037493919e-210	Lymphocytes	KRT18
MRPL13	3.10776808702054e-213	0.809521332505539	0.728	0.63	1.43693873039568e-208	Lymphocytes	MRPL13
IGHG11	2.45147645593099e-198	1.34801	0.618	0.388	1.13348916892881e-193	Lymphocytes	IGHG1
FABP5	6.3630162329953e-178	0.898360211620877	0.682	0.528	2.94206781565004e-173	Lymphocytes	FABP5
IGLC2	1.30524168177065e-160	3.58117	0.934	0.823	6.03504596400293e-156	Lymphocytes	IGLC2
CENPW1	1.30883957182319e-150	0.751737608372043	0.442	0.258	6.05168152823891e-146	Lymphocytes	CENPW
CXCL12	2.81714315608266e-145	0.826808537586328	0.498	0.308	1.30256248107794e-140	Lymphocytes	CXCL1
MZB1	1.37641524124396e-101	1.20515	0.232	0.113	6.3641311509397e-97	Lymphocytes	MZB1
SPINK1	1.6315411643061e-88	0.929157792041663	0.854	0.763	7.54375688140213e-84	Lymphocytes	SPINK1
IGLV2-14	1.32085615827424e-31	0.804219	0.117	0.204	6.1072426190126e-27	Lymphocytes	IGLV2-14
IGHA1	6.49435279032593e-23	3.43772	0.898	0.911	3.00279e-18	Lymphocytes	IGHA1
IGHM1	4.87793474327188e-19	1.95069	0.344	0.268	2.25541068724662e-14	Lymphocytes	IGHM
JCHAIN	8.45917265035763e-12	3.24338	0.498	0.606	3.91126765834586e-07	Lymphocytes	JCHAIN
IGLC3	8.09297407832641e-05	3.34008	0.449	0.434	1	Lymphocytes	IGLC3

## Sheet: Human_Epitumor_subtype_marker
Human_Epitumor_subtype_marker
	p_val	avg_log2FC	pct.1	pct.2	p_val_adj	cluster	gene
RPS16	0	1.13032	0.999	0.986	0	LGR5+ CSC	RPS16
RPL13A	0	1.10483	1	0.992	0	LGR5+ CSC	RPL13A
RPL41	0	1.04595	0.996	0.942	0	LGR5+ CSC	RPL41
RPS5	0	1.02593	0.999	0.954	0	LGR5+ CSC	RPS5
RPL3	0	0.996498516801797	1	0.98	0	LGR5+ CSC	RPL3
RPL21	0	0.942593630751348	1	0.99	0	LGR5+ CSC	RPL21
RPS4X	0	0.927695817425304	0.999	0.985	0	LGR5+ CSC	RPS4X
RPS14	0	0.917334314429024	1	0.991	0	LGR5+ CSC	RPS14
RPS23	0	0.913499207472463	0.999	0.991	0	LGR5+ CSC	RPS23
RPL10	0	0.896674409746697	1	0.991	0	LGR5+ CSC	RPL10
RPS19	0	0.868172	1	0.994	0	LGR5+ CSC	RPS19
RPS11	0	0.853620208800379	0.998	0.981	0	LGR5+ CSC	RPS11
RPL18	0	0.820396013536968	1	0.99	0	LGR5+ CSC	RPL18
RPL6	0	0.805038678911537	0.999	0.976	0	LGR5+ CSC	RPL6
RPLP1	0	0.800705266607297	1	0.997	0	LGR5+ CSC	RPLP1
RPL12	5.55365530409777e-308	0.765276117491744	0.999	0.989	2.56784360295569e-303	LGR5+ CSC	RPL12
SLC25A6	9.15707797313406e-302	0.963930214488522	0.979	0.898	4.233958142438e-297	LGR5+ CSC	SLC25A6
SNRPD2	2.83018644605956e-298	0.940568312925857	0.975	0.89	1.30859330706456e-293	LGR5+ CSC	SNRPD2
KRT18	4.54125132528915e-289	0.934432196410608	0.999	0.992	2.09973837527394e-284	LGR5+ CSC	KRT18
FTL	2.31721156165474e-286	0.755684805599964	1	0.993	1.0714091097623e-281	LGR5+ CSC	FTL
PHGR1	1.62389845159691e-285	0.869902618741136	0.997	0.889	7.50841927064862e-281	LGR5+ CSC	PHGR1
RPS15A	3.40246523816417e-285	0.803725335824138	0.991	0.95	1.57319785216997e-280	LGR5+ CSC	RPS15A
COMMD6	1.21526058897912e-282	0.933761890795662	0.981	0.873	5.61900038526275e-278	LGR5+ CSC	COMMD6
TPPP3	5.66285579903612e-265	0.988592883882022	0.688	0.279	2.61833463580033e-260	LGR5+ CSC	TPPP3
RPS26	2.40299089370116e-258	0.766108232274132	0.995	0.96	1.11107089952061e-253	LGR5+ CSC	RPS26
GUCA2A	3.6900408300816e-242	0.836084893678028	0.547	0.163	1.70616417860483e-237	LGR5+ CSC	GUCA2A
PEBP1	6.85740003466789e-225	0.848614194402701	0.961	0.841	3.17065605402939e-220	LGR5+ CSC	PEBP1
DACH1	2.38706688680077e-224	0.849968967668219	0.541	0.185	1.10370811645007e-219	LGR5+ CSC	DACH1
PFDN5	1.4756846372113e-220	0.780302216241591	0.967	0.885	6.82312305707389e-216	LGR5+ CSC	PFDN5
GPX2	4.86360521343624e-215	0.877777273308747	0.993	0.938	2.24878514253651e-210	LGR5+ CSC	GPX2
XIST	6.68089479996332e-206	0.755001588915409	0.571	0.202	3.08904532865904e-201	LGR5+ CSC	XIST
PTMS	1.09215411965808e-202	0.913401361119434	0.695	0.332	5.04979300306306e-198	LGR5+ CSC	PTMS
FCGRT	2.8909308699915e-172	0.814041750483455	0.774	0.488	1.33667970635797e-167	LGR5+ CSC	FCGRT
SOX4	1.123121909636e-161	0.859794	0.913	0.753	5.19297877358396e-157	LGR5+ CSC	SOX4
C6orf48	1.48777800937277e-135	0.769328459068105	0.819	0.666	6.8790391819369e-131	LGR5+ CSC	C6orf48
NOTUM	0	2.07587	0.842	0.361	0	PROM1+ CSC	NOTUM
MTCO1P12	0	1.59381	0.998	0.722	0	PROM1+ CSC	MTCO1P12
COL9A3	2.1100357771115e-284	1.1587	0.747	0.289	9.75617242263044e-280	PROM1+ CSC	COL9A3
ELFN1-AS1	4.48376406435613e-270	1.03144	0.636	0.213	2.07315799043634e-265	PROM1+ CSC	ELFN1-AS1
ASPSCR1	7.92019447530292e-256	1.59564	0.86	0.436	3.66206031954581e-251	PROM1+ CSC	ASPSCR1
MT-ND4L	6.1939497066867e-234	0.797452887033923	0.998	0.994	2.86389652588073e-229	PROM1+ CSC	MT-ND4L
RAMP1	2.40539619410403e-221	0.904139072320168	0.562	0.179	1.11218303826788e-216	PROM1+ CSC	RAMP1
AL450405.1	7.91022551316762e-203	0.883388371924236	0.959	0.74	3.65745097052331e-198	PROM1+ CSC	AL450405.1
YBX1	5.72824736467535e-192	0.817355354201664	0.973	0.824	2.64856973400494e-187	PROM1+ CSC	YBX1
SLCO4A1-AS1	1.63448107189945e-173	0.787996694287593	0.468	0.153	7.55735013214148e-169	PROM1+ CSC	SLCO4A1-AS1
MYC	5.87594292918814e-158	1.11946	0.841	0.583	2.71685973216872e-153	PROM1+ CSC	MYC
RPL5	1.18079665400191e-156	0.760422322249569	0.998	0.986	5.45964948910862e-152	PROM1+ CSC	RPL5
WFDC2	1.93194351378288e-145	0.891011661493468	0.557	0.241	8.93272722467789e-141	PROM1+ CSC	WFDC2
ARGLU1	6.01449600168699e-135	0.798743993045451	0.895	0.668	2.78092251630001e-130	PROM1+ CSC	ARGLU1
GTF3A	4.10551913548538e-131	0.930765534018473	0.936	0.814	1.89826888267438e-126	PROM1+ CSC	GTF3A
CST3	1.03053944015825e-122	0.959489082942539	0.996	0.961	4.7649052094597e-118	PROM1+ CSC	CST3
SNORC	3.70068373158647e-36	0.828681768137745	0.277	0.147	1.71108513697364e-31	PROM1+ CSC	SNORC
REG1A	7.74400269405787e-18	1.63368	0.331	0.233	3.58059452565154e-13	PROM1+ CSC	REG1A
KRT17	0	2.34234	0.479	0.11	0	RSC	KRT17
ANXA1	0	2.17979	0.646	0.174	0	RSC	ANXA1
KLK10	0	2.17095	0.585	0.087	0	RSC	KLK10
CD55	0	1.99044	0.819	0.358	0	RSC	CD55
SLPI	0	1.8549	0.753	0.358	0	RSC	SLPI
S100A11	0	1.54332	0.999	0.971	0	RSC	S100A11
KRT19	0	1.54254	0.991	0.897	0	RSC	KRT19
SH3BGRL3	0	1.50724	0.985	0.872	0	RSC	SH3BGRL3
PRSS22	0	1.46263	0.657	0.218	0	RSC	PRSS22
EMP1	0	1.45815	0.775	0.251	0	RSC	EMP1
MSLN	0	1.39257	0.636	0.191	0	RSC	MSLN
CLDN4	0	1.37726	0.985	0.937	0	RSC	CLDN4
PLAUR	0	1.27328	0.72	0.243	0	RSC	PLAUR
PHLDA2	0	1.26554	0.913	0.571	0	RSC	PHLDA2
EZR	0	1.24019	0.903	0.61	0	RSC	EZR
S100A6	0	1.22862	0.999	0.997	0	RSC	S100A6
LAMC2	0	1.16355	0.565	0.158	0	RSC	LAMC2
TMBIM1	0	1.15893	0.862	0.504	0	RSC	TMBIM1
SDCBP2	0	1.13437	0.751	0.254	0	RSC	SDCBP2
SLC16A3	0	0.886984858832863	0.641	0.221	0	RSC	SLC16A3
CYP3A5	4.47662366689408e-307	1.06938	0.743	0.335	2.06985648486181e-302	RSC	CYP3A5
SEMA3B	1.16501513385897e-296	0.825202509549457	0.493	0.127	5.38668047442372e-292	RSC	SEMA3B
TSPAN1	9.26963966479063e-295	1.36427	0.792	0.399	4.28600329180925e-290	RSC	TSPAN1
TFF2	1.0685401633569e-294	0.791444453284203	0.258	0.026	4.9406091533133e-290	RSC	TFF2
SCEL	8.51716729940419e-294	0.754777941390217	0.255	0.026	3.93808264422551e-289	RSC	SCEL
QSOX1	5.55677495099735e-293	0.844395375273449	0.619	0.215	2.56928603409264e-288	RSC	QSOX1
SLC2A1	1.10292695608149e-290	1.62177	0.805	0.445	5.09960336683397e-286	RSC	SLC2A1
CLIC3	7.03151367044199e-288	0.946998481953792	0.458	0.11	3.25116097580226e-283	RSC	CLIC3
ISG20	1.19920607501851e-287	0.888447648184921	0.514	0.141	5.54476912906309e-283	RSC	ISG20
LAMB3	8.74268912851617e-284	1.21732	0.728	0.33	4.04235717235202e-279	RSC	LAMB3
S100A16	9.9617651510158e-283	1.1543	0.907	0.652	4.60602135287517e-278	RSC	S100A16
S100P	6.22264810869174e-281	1.24423	0.95	0.835	2.8771658060158e-276	RSC	S100P
TFF1	1.66633216680633e-280	2.53347	0.545	0.182	7.70462003966244e-276	RSC	TFF1
KLF6	2.23077457131626e-280	1.13584	0.881	0.546	1.0314432385395e-275	RSC	KLF6
CEACAM5	1.82056134139096e-275	1.24367	0.963	0.862	8.41772947418937e-271	RSC	CEACAM5
DDIT4	3.20023288282157e-275	1.39031	0.798	0.456	1.47969167803021e-270	RSC	DDIT4
HSPB1	2.53057602388753e-272	1.61389	0.972	0.834	1.17006243616488e-267	RSC	HSPB1
ANXA2	1.34830269246226e-257	1.08828	0.987	0.939	6.23414715913773e-253	RSC	ANXA2
CAPN2	2.24921062870128e-250	0.873113787538891	0.745	0.361	1.03996751839261e-245	RSC	CAPN2
SFN	1.45799624977907e-248	1.22648	0.869	0.617	6.7413372601035e-244	RSC	SFN
PERP	1.45730469471893e-247	0.987217033997171	0.964	0.864	6.73813971697194e-243	RSC	PERP
CDKN1A	6.04425429944612e-241	1.04869	0.701	0.343	2.7946818604349e-236	RSC	CDKN1A
ANXA3	2.40784102659203e-240	1.02875	0.88	0.608	1.11331345546536e-235	RSC	ANXA3
FHL2	7.07156830365379e-239	0.840596812786804	0.67	0.285	3.2696810365604e-234	RSC	FHL2
ITGB4	1.18507995491269e-237	0.934792823924752	0.704	0.318	5.47945418752983e-233	RSC	ITGB4
CEACAM1	3.18313794930581e-234	1.16797	0.691	0.329	1.47178749362053e-229	RSC	CEACAM1
DHRS9	3.02944398929287e-233	0.808141	0.21	0.022	1.40072401732934e-228	RSC	DHRS9
SERINC2	6.91205868878492e-231	0.948831346771936	0.836	0.533	3.19592857593348e-226	RSC	SERINC2
KRT8	3.9908740312295e-230	1.01384	0.999	0.991	1.84526042581958e-225	RSC	KRT8
S100A14	7.53765297625082e-230	1.07325	0.801	0.518	3.48518460662909e-225	RSC	S100A14
CEACAM6	1.24852517683826e-227	1.07043	0.977	0.846	5.77280586014708e-223	RSC	CEACAM6
TNFRSF12A	1.80446057492091e-226	1.04747	0.766	0.409	8.3432843602618e-222	RSC	TNFRSF12A
CSTB	2.67777564935955e-221	1.07986	0.974	0.865	1.23812312699438e-216	RSC	CSTB
SAT1	1.1497720057853e-219	0.966487823044504	0.98	0.883	5.31620082314949e-215	RSC	SAT1
DUSP1	2.96481405474701e-219	1.22014	0.738	0.417	1.37084107449338e-214	RSC	DUSP1
TM4SF1	1.65320077598689e-216	1.06019	0.78	0.418	7.64390442793059e-212	RSC	TM4SF1
GPRC5A	2.71297882413521e-213	1.08465	0.826	0.485	1.2544000189154e-208	RSC	GPRC5A
RHOC	3.33121350725407e-211	0.889768710726955	0.88	0.615	1.54025318934906e-206	RSC	RHOC
IL32	1.38357526819444e-210	0.915144	0.874	0.635	6.39723696755063e-206	RSC	IL32
KLK6	7.40876057992049e-209	1.40762	0.537	0.206	3.42558862933784e-204	RSC	KLK6
LCN2	2.19552791160072e-201	1.26655	0.823	0.491	1.01514624048682e-196	RSC	LCN2
S100A10	1.2436890997516e-199	0.778103825429318	0.998	0.985	5.75044529052148e-195	RSC	S100A10
LAMA3	1.02248602497346e-196	0.878556396475525	0.502	0.183	4.72766863366977e-192	RSC	LAMA3
KRT6A	1.8439814767934e-196	1.01639	0.154	0.012	8.52601715424966e-192	RSC	KRT6A
CXCL1	7.38972617554545e-195	1.68974	0.638	0.318	3.41678769178695e-190	RSC	CXCL1
TPM4	7.33172836295287e-193	0.879354309008039	0.917	0.723	3.38997124317852e-188	RSC	TPM4
CXCL8	8.9276898368201e-193	1.54975	0.568	0.247	4.12789594985051e-188	RSC	CXCL8
JUNB	1.49386174328374e-192	0.912348521220529	0.857	0.607	6.90716854242102e-188	RSC	JUNB
ACTB	2.22568849291009e-188	0.862343	1	0.995	1.02909158846684e-183	RSC	ACTB
UPP1	2.20258161497906e-186	0.855818815508146	0.512	0.198	1.01840766131787e-181	RSC	UPP1
HLA-A	3.16487593994441e-178	0.958650411698871	0.988	0.94	1.4633436883521e-173	RSC	HLA-A
OPTN	7.51972335062853e-178	0.825485500881331	0.749	0.428	3.47689448563011e-173	RSC	OPTN
TACSTD2	5.48941223739438e-177	1.18327	0.455	0.168	2.53813953620404e-172	RSC	TACSTD2
PPP1R15A	3.01919824229026e-174	1.07524	0.824	0.57	1.39598669128775e-169	RSC	PPP1R15A
SLC44A4	5.54280143164911e-173	0.806190425413113	0.773	0.496	2.5628250979516e-168	RSC	SLC44A4
ZFAND2A	7.17242414248316e-172	1.67082	0.702	0.422	3.31631375075994e-167	RSC	ZFAND2A
JUP	1.58469857231549e-169	0.814583954607744	0.831	0.554	7.32717078881512e-165	RSC	JUP
PI3	1.17578926815174e-164	1.52381	0.406	0.14	5.43649683915318e-160	RSC	PI3
CTSB	1.41283852254576e-164	1.12823	0.877	0.701	6.53254147669481e-160	RSC	CTSB
ACTG1	3.66711632795476e-158	0.753299215447114	0.993	0.97	1.69556457655644e-153	RSC	ACTG1
BAG3	8.0507158208364e-158	0.962665232148379	0.512	0.221	3.72240947408012e-153	RSC	BAG3
CLDN3	1.06490790520664e-157	0.935798	0.913	0.846	4.92381468130395e-153	RSC	CLDN3
ERO1A	3.38119248590687e-155	0.883918933052054	0.676	0.383	1.56336196970876e-150	RSC	ERO1A
MAP1LC3B	3.2067650031411e-153	0.770847541390462	0.846	0.64	1.48271193450235e-148	RSC	MAP1LC3B
GPX3	5.5721250969422e-153	1.32554	0.436	0.171	2.57638348107317e-148	RSC	GPX3
SERPINB1	1.37766831097611e-147	0.929675619739247	0.891	0.722	6.36992496946025e-143	RSC	SERPINB1
INSIG1	8.43454166227476e-147	1.11333	0.594	0.315	3.89987902838598e-142	RSC	INSIG1
PDZK1IP1	3.93557811006669e-145	1.24482	0.585	0.312	1.81969325075153e-140	RSC	PDZK1IP1
SERPINB5	7.69049759490044e-145	0.768030807344122	0.609	0.315	3.55585537295411e-140	RSC	SERPINB5
CALB1	1.8074591771251e-142	1.24544	0.246	0.059	8.35714899727333e-138	RSC	CALB1
TIMP1	4.39996383019082e-140	0.815286209605186	0.903	0.758	2.03441127616533e-135	RSC	TIMP1
KRT6B	2.79284828688813e-139	0.797593437121754	0.36	0.124	1.29132926240846e-134	RSC	KRT6B
HSPA5	4.2180176951173e-137	1.1096	0.935	0.871	1.95028484169139e-132	RSC	HSPA5
TMEM54	5.51502012502132e-135	0.762677914154627	0.808	0.588	2.54997985520611e-130	RSC	TMEM54
KRT181	1.29442339312756e-134	0.863689834616864	0.999	0.992	5.98502544280389e-130	RSC	KRT18
ZFP36	5.38498783530441e-134	0.827257103983351	0.812	0.563	2.4898568254097e-129	RSC	ZFP36
AOC1	2.42538420698513e-127	0.768965899766262	0.701	0.435	1.12142489578371e-122	RSC	AOC1
DNAJB1	1.82656631651126e-124	0.801717251836074	0.917	0.799	8.44549467765311e-120	RSC	DNAJB1
MALAT1	4.19768126084058e-120	1.00937	1	1	1.94088188457486e-115	RSC	MALAT1
PGK1	2.16896853295216e-118	0.769976581947149	0.912	0.801	1.00286598058109e-113	RSC	PGK1
HEBP2	4.14790705873888e-117	0.793124798130377	0.824	0.684	1.9178677867491e-112	RSC	HEBP2
HMGA1	3.593199214741e-111	0.861266	0.89	0.729	1.6613875209198e-106	RSC	HMGA1
ATF3	1.29752996984395e-110	0.854002233014063	0.667	0.407	5.99938932156748e-106	RSC	ATF3
HSPA6	5.59098656287188e-110	1.67846	0.532	0.296	2.58510445707507e-105	RSC	HSPA6
IER3	4.40637512922395e-107	0.792760067641938	0.869	0.712	2.03737566849928e-102	RSC	IER3
HSPA1B	1.82852095352145e-106	0.983015502350165	0.919	0.877	8.45453233279714e-102	RSC	HSPA1B
BRI3	3.58462992431101e-102	0.817680463496829	0.78	0.597	1.65742533810368e-97	RSC	BRI3
MUC1	3.7109827984894e-98	0.781074763145063	0.497	0.269	1.71584711653754e-93	RSC	MUC1
DUOXA2	8.78111242420452e-96	0.846977745463316	0.177	0.044	4.06012295157944e-91	RSC	DUOXA2
FTH1	2.08424919452109e-95	1.07555	0.995	0.986	9.63694300070718e-91	RSC	FTH1
BAMBI	7.07690516164467e-95	0.801228921548208	0.643	0.413	3.27214863958965e-90	RSC	BAMBI
DUSP2	4.25084207841058e-93	0.985157917817127	0.386	0.18	1.9654618517947e-88	RSC	DUSP2
CEBPB	7.77374826975513e-93	0.814356903498908	0.652	0.469	3.59434798748668e-88	RSC	CEBPB
RAMP11	2.59762964167093e-90	0.762090518842893	0.399	0.188	1.20106601741939e-85	RSC	RAMP1
RBP1	3.6983332063321e-78	1.0797	0.443	0.249	1.70999832461177e-73	RSC	RBP1
NFKBIA	7.41438413351044e-70	0.811156425387428	0.726	0.543	3.42818879181122e-65	RSC	NFKBIA
MUC2	2.77887059733202e-62	1.0502	0.317	0.158	1.28486639808841e-57	RSC	MUC2
CXCL3	2.06251290190974e-59	0.925710906939943	0.612	0.443	9.53644090456004e-55	RSC	CXCL3
S100A4	2.14053806921315e-59	1.01972	0.643	0.449	9.89720587062083e-55	RSC	S100A4
ADIRF	5.83827312696415e-58	0.981889185286004	0.554	0.376	2.69944234571442e-53	RSC	ADIRF
GGH	9.51354725650245e-44	0.821906061346866	0.738	0.632	4.39877884498904e-39	RSC	GGH
MMP7	2.05546768825155e-43	0.813627828759196	0.188	0.082	9.5038659501687e-39	RSC	MMP7
CEACAM7	4.18088881192779e-23	0.847678180581293	0.159	0.085	1.93311755997105e-18	RSC	CEACAM7
TOP2A	4.30975360448235e-226	1.01599	0.333	0.075	1.99270077410451e-221	Tumor cells	TOP2A
H2AFZ	1.90472951241182e-212	1.07992	0.81	0.708	8.80689784653852e-208	Tumor cells	H2AFZ
UBE2C	3.05032993915884e-208	1.18677	0.329	0.085	1.41038105396887e-203	Tumor cells	UBE2C
CENPF	4.10984357192818e-177	0.815841140626628	0.354	0.117	1.90026837235243e-172	Tumor cells	CENPF
LDHB	2.37996657085467e-167	1.31153	0.403	0.187	1.10042514336607e-162	Tumor cells	LDHB
FABP1	2.14920400368898e-164	1.29137	0.529	0.288	9.93727455185673e-160	Tumor cells	FABP1
HMGB2	5.4765730840427e-150	1.00036	0.558	0.38	2.53220309686882e-145	Tumor cells	HMGB2
TUBA1B	2.25234052287328e-106	0.863261393167747	0.794	0.736	1.04141468756092e-101	Tumor cells	TUBA1B
CES2	1.37850190052548e-77	0.914665779484395	0.467	0.317	6.37377923745966e-73	Tumor cells	CES2
PLAC8	3.82991110005808e-75	0.822702081333436	0.233	0.1	1.77083599533385e-70	Tumor cells	PLAC8
OLFM4	1.6248348380279e-08	0.999037886448773	0.151	0.117	0.000751274884058958	Tumor cells	OLFM4
