# Supplementary material for: Fusobacterium nucleatum promotes colorectal cancer through neogenesis of tumor stem cells
Source: J Clin Invest. 2025 Feb 3;135(3):e181595. doi: 10.1172/JCI181595 (PMC11785920; doi:10.1172/JCI181595)
Supplement: Supporting data values [file jci-135-181595-s189.xlsx]

## Sheet: Figure 1C 
Tumor numbers				Tumor Loads
WT-PBS	WT-Fn			WT-PBS	WT-Fn
6	13			12	18
8	9			12	12
7	13			17	17
6	13			9	16
7	12			11	16
11	21			16	27
8	20			9	36
13	18			18	18

## Sheet: Figure 1G
PBS	Fn
0.57	0.724
0.56	0.779
0.458	0.789
0.494	0.8
0.399	0.882
0.405	0.902

## Sheet: Figure 1J
	Goblet	mature	TA	Lgr5+ Stem	RSC	Tumor
PBS	11.14	2.87	16.29	14.88	10.18	44.65
Fn	8.01	2.22	16.92	14.69	12.88	45.28

## Sheet: Figure 1L
	PBS						Fn
RSC_c00_Ly6a	2.682	4.108	2.61	2.667	2.828		5.816	4.725	4.324	2.904	6.255	6.845	3.581
RSC_c01_Cadps	3.95	1.375	3.549	1.798	1.478		1.647	2.792	3.502	3.63	3.408	0.437	1.802
RSC_c02_Lgr5	2.706	1.296	0.731	1.633	0.386		1.691	1.647	2.528	2.345	2.13	0.194	0.855
RSC_c03_Hspb1	1.601	0.984	0.522	1.011	1.414		0.994	2.237	1.517	2.164	2.105	0.583	1.548
RSC_c04_Oit1	1.593	1.172	0.418	1.461	1.864		0.697	0.859	2.415	1.787	1.339	0.68	1.155

## Sheet: Figure 2C
Tumor numbers				Tumor Loads
Ly6acreER;G/R PBS	Ly6acreER;G/R Fn			Ly6acreER;G/R PBS	Ly6acreER;G/R Fn
10	19			10	19
26	50			26	50
17	37			17	37
26	34			26	34
2	35			2	35
20	13			20	13
22	47			22	47
39	49			39	49

## Sheet: Figure 2F
PBS	Fn
2.70083	4.04255
2.62369	3.86681
2.48691	4.68933
2.44161	6.79824
3.19829
2.9909

## Sheet: Figure 2H
PBS	Fn
3.47826	17.8571
3.41207	18.0617
4.59242	26.1135
9.95025	10.7116
6.68896	14.3843
4.81586	15.855
5.43774	10.7116
2.60643	14.3843

## Sheet: Figure 2J
PBS	Fn
9.85109	14.9168
5.38213	22.2428
3.48377	15.6361
7.14286	19.9402
	18.0392

## Sheet: Figure 2M
	PBS					Fn
Day4	0.231	0.232	0.226	0.232		0.346	0.349	0.392	0.396
Day7	0.523	0.537	0.528	0.525		0.902	0.913	0.917	0.919

## Sheet: Figure 3D
Mock	Ov-Ly6a
33	57
50	129
41	42
36	89
52	95

[truncated: 12 more sheets:  Figure 3F, Figure 3L, Figure 4A, Figure 4G, Figure 4K, Supplemeeental figure 2B, Supplemeeental figure 2E, Supplemental Figure 4G, Supplemental Figure 4K, Supplemental Figure 5G, Supplemental figure 7E, Supplemental Figgure 7J]
